# Supplementary material for: Plasma proteomic profiles of UK Biobank participants with multiple sclerosis
Source: Ann Clin Transl Neurol. 2024 Jan 28;11(3):698–709. doi: 10.1002/acn3.51990 (PMC10963287; doi:10.1002/acn3.51990)
Supplement: Supplementary file 2 — Table S1. [file ACN3-11-698-s002.xlsx]

## Sheet: supp_table 1
Supplementary table 1. Results comparing plasma protein levels in MS cases versus healthy controls. Data are shown for the primary analysis and secondary sensitivity analyses.
Protein	Primary analysis				Adjusted for BMI				Matched case:control				Age + Sex + Batch model				Rank-inverse normalised
	Beta	Unadjusted P	FDR	Alpha	Beta	Unadjusted P	FDR	Alpha	Beta	Unadjusted P	FDR	Alpha	Beta	Unadjusted P	FDR	Alpha	Beta	Unadjusted P	FDR	Alpha	Replicated
ITGAV	-0.109154	1.40698e-33	4.09572e-30	4.09572e-30	-0.093378	8.2359e-25	2.39747e-21	2.39747e-21	-0.105861	1.23356e-21	2.4935e-18	3.5909e-18	-0.108324	1.89368e-32	4.73423e-29	5.51251e-29	-0.514819	9.23751e-28	1.34452e-24	2.68904e-24	*
NEFL	0.274702	1.45941e-32	2.12418e-29	4.24835e-29	0.229231	1.58117e-22	2.30139e-19	4.60279e-19	0.263394	1.19106e-20	1.15573e-17	3.46718e-17	0.273301	3.25265e-32	4.73423e-29	9.46845e-29	0.478772	6.7226e-29	1.95695e-25	1.95695e-25	*
ITGAM	-0.185563	3.0618e-26	2.97097e-23	8.91291e-23	-0.153306	1.3193e-17	1.28016e-14	3.84049e-14	-0.199568	1.71315e-21	2.4935e-18	4.98699e-18	-0.185181	4.64697e-26	4.50911e-23	1.35273e-22	-0.521883	1.76833e-26	1.71587e-23	5.14761e-23	*
ITGB2	-0.145257	2.0973e-20	1.52631e-17	6.10525e-17	-0.118049	1.46351e-13	1.06507e-10	4.26027e-10	-0.150916	1.02544e-15	7.46261e-13	2.98504e-12	-0.145031	3.05504e-20	2.2233e-17	8.89321e-17	-0.449019	1.39462e-20	1.01493e-17	4.05973e-17	*
ITGA11	-0.158363	4.02624e-17	2.34408e-14	1.17204e-13	-0.132108	3.01263e-12	1.09622e-09	8.76978e-09	-0.166744	5.55858e-14	3.2362e-11	1.6181e-10	-0.157243	1.54333e-16	8.98527e-14	4.49264e-13	-0.394932	6.77553e-16	3.94471e-13	1.97236e-12	*
FAP	-0.117781	6.94893e-15	3.37139e-12	2.02283e-11	-0.100388	9.1799e-11	2.22689e-08	2.67227e-07	-0.119937	9.15488e-12	3.80712e-09	2.66498e-08	-0.116696	1.92792e-14	9.35362e-12	5.61217e-11	-0.371287	3.30279e-14	1.6024e-11	9.61441e-11	*
PEPD	-0.101357	2.23547e-14	9.29636e-12	6.50745e-11	-0.0848119	4.66004e-10	9.68956e-08	1.35654e-06	-0.0984149	7.75971e-11	2.50984e-08	2.25885e-07	-0.100949	4.31994e-14	1.79648e-11	1.25753e-10	-0.370621	5.21443e-14	2.16846e-11	1.51792e-10	*
CLEC4A	-0.143122	1.37127e-13	4.9897e-11	3.99176e-10	-0.138948	1.85981e-12	7.73416e-10	5.41391e-09	-0.13553	9.32925e-10	1.93982e-07	2.71574e-06	-0.142283	1.96387e-13	7.14602e-11	5.71681e-10	-0.357381	4.2468e-13	1.23624e-10	1.23624e-09	*
MXRA8	-0.117198	2.95465e-13	8.61734e-11	8.60097e-10	-0.108284	6.45371e-12	2.08742e-09	1.87868e-08	-0.112554	6.36643e-10	1.42559e-07	1.85327e-06	-0.115783	6.08759e-13	1.611e-10	1.7721e-09	-0.335218	5.70259e-13	1.50911e-10	1.66002e-09	*
COMP	-0.133937	2.96027e-13	8.61734e-11	8.61734e-10	-0.105282	1.62918e-08	2.78974e-06	4.74255e-05	-0.112373	9.89509e-08	1.25237e-05	0.000288046	-0.133422	4.45703e-13	1.29744e-10	1.29744e-09	-0.348624	1.8779e-13	6.07396e-11	5.46656e-10	*
CST5	-0.219726	3.27684e-13	8.67172e-11	9.53889e-10	-0.209772	1.22385e-11	3.56263e-09	3.56263e-08	-0.224902	8.05439e-12	3.80712e-09	2.34463e-08	-0.218862	4.11995e-13	1.29744e-10	1.19932e-09	-0.364146	7.63777e-14	2.77919e-11	2.22335e-10	*
CA6	-0.253669	8.81252e-13	2.02577e-10	2.56532e-09	-0.242584	1.63233e-11	4.31973e-09	4.7517e-08	-0.247285	2.55422e-10	7.43533e-08	7.43533e-07	-0.251625	1.42017e-12	3.42979e-10	4.13412e-09	-0.334403	1.10485e-12	2.68018e-10	3.21621e-09	*
OMG	-0.267764	9.04672e-13	2.02577e-10	2.6335e-09	-0.273872	7.35835e-13	3.57002e-10	2.14201e-09	-0.261837	3.45643e-10	9.14696e-08	1.00617e-06	-0.265588	1.53168e-12	3.42979e-10	4.45873e-09	-0.351979	1.21881e-12	2.7292e-10	3.54797e-09	*
ITGA2	-0.119627	2.45553e-12	5.10576e-10	7.14806e-09	-0.112869	1.08073e-10	2.42001e-08	3.14601e-07	-0.118463	5.85522e-10	1.42038e-07	1.70445e-06	-0.119215	3.57808e-12	7.43984e-10	1.04158e-08	-0.331364	4.98471e-12	9.06906e-10	1.45105e-08	*
CA14	-0.141793	3.34941e-12	6.5001e-10	9.75014e-09	-0.143752	4.50886e-13	2.62506e-10	1.31253e-09	-0.152243	2.973e-11	1.0818e-08	8.65439e-08	-0.139968	7.28944e-12	1.41464e-09	2.12196e-08	-0.326714	5.47618e-12	9.37715e-10	1.59411e-08	*
CRTAC1	-0.113169	8.26984e-12	1.50459e-09	2.40735e-08	-0.0864841	3.47416e-07	3.48734e-05	0.00101133	-0.109204	1.35474e-08	1.97183e-06	3.94365e-05	-0.112325	1.31967e-11	2.40097e-09	3.84155e-08	-0.288788	6.62404e-10	8.44942e-08	1.92826e-06	*
ACHE	-0.111694	1.62004e-11	2.77408e-09	4.71593e-08	-0.0944015	2.57385e-08	4.16249e-06	7.49249e-05	-0.103787	1.32721e-08	1.97183e-06	3.86351e-05	-0.110913	2.49061e-11	4.2648e-09	7.25016e-08	-0.328649	4.89481e-12	9.06906e-10	1.42488e-08	*
ENPP5	-0.154066	9.25499e-11	1.49674e-08	2.69413e-07	-0.142974	3.72429e-09	6.77588e-07	1.08414e-05	-0.156839	6.29993e-09	1.01884e-06	1.83391e-05	-0.154728	8.88675e-11	1.43718e-08	2.58693e-07	-0.326511	1.68934e-12	3.51262e-10	4.91767e-09	*
CDA	-0.161071	1.24116e-10	1.90159e-08	3.61301e-07	-0.156065	7.14274e-10	1.38617e-07	2.07925e-06	-0.150924	2.38457e-08	3.30547e-06	6.94148e-05	-0.162323	9.88971e-11	1.51521e-08	2.87889e-07	-0.33349	7.05834e-12	1.14149e-09	2.05468e-08	*
HPGDS	-0.128477	2.04574e-10	2.97757e-08	5.95514e-07	-0.110724	9.6185e-08	1.47366e-05	0.000279995	-0.123936	4.33033e-08	5.72982e-06	0.000126056	-0.127174	3.36721e-10	4.66759e-08	9.80195e-07	-0.330256	3.05676e-11	4.68327e-09	8.89822e-08	*
RET	-0.138546	3.01167e-10	4.17475e-08	8.76697e-07	-0.112151	3.12551e-07	3.40942e-05	0.000909837	-0.132338	1.94366e-07	2.14023e-05	0.000565799	-0.139142	3.15472e-10	4.5917e-08	9.18339e-07	-0.307771	2.32568e-10	3.22384e-08	6.77007e-07	*
BAG3	-0.137885	4.77308e-10	6.31566e-08	1.38944e-06	-0.10109	5.37937e-06	0.000364171	0.0156593	-0.129843	1.9851e-07	2.14023e-05	0.000577862	-0.138844	3.83146e-10	5.06971e-08	1.11534e-06	-0.305077	6.67594e-10	8.44942e-08	1.94337e-06	*
GZMA	-0.118392	8.76241e-10	1.06281e-07	2.55074e-06	-0.101684	1.66114e-07	2.30266e-05	0.000483559	-0.132376	1.56853e-09	3.04399e-07	4.56598e-06	-0.119207	7.38626e-10	9.34844e-08	2.15014e-06	-0.319765	8.38464e-11	1.22038e-08	2.44077e-07	*
IL17RB	0.179558	1.67865e-09	1.95462e-07	4.88656e-06	0.156029	1.7475e-07	2.31227e-05	0.000508698	0.154748	3.82711e-06	0.000278518	0.0111407	0.180021	1.53552e-09	1.78796e-07	4.46989e-06	0.297907	1.27645e-09	1.54822e-07	3.71574e-06	*
GFAP	0.132165	3.03264e-09	3.39539e-07	8.82802e-06	0.109925	1.42217e-06	0.000114998	0.00413992	0.133674	1.89748e-07	2.14023e-05	0.000552356	0.129147	7.6578e-09	7.68685e-07	2.22919e-05	0.272354	2.01033e-09	2.34083e-07	5.85207e-06	*
TF	-0.0652676	5.13107e-09	5.47197e-07	1.49366e-05	-0.0594717	2.01388e-07	2.54887e-05	0.00058624	-0.0718569	3.12563e-09	5.68668e-07	9.0987e-06	-0.0653529	5.00451e-09	5.60313e-07	1.45681e-05	-0.291649	3.97788e-09	4.13558e-07	1.15796e-05	*
MERTK	0.0818531	5.26332e-09	5.47197e-07	1.53215e-05	0.0714791	6.42654e-07	5.92644e-05	0.00187077	0.0946578	6.07474e-09	1.01884e-06	1.76836e-05	0.0810795	7.37943e-09	7.67197e-07	2.14815e-05	0.283351	2.47231e-09	2.76804e-07	7.19689e-06	*
TNXB	-0.0812024	7.24985e-09	7.27735e-07	2.11043e-05	-0.0669522	3.41691e-06	0.000255042	0.00994662	-0.0790792	9.61204e-07	9.6485e-05	0.00279807	-0.0814284	7.12741e-09	7.67197e-07	2.07479e-05	-0.280026	1.08453e-08	1.01841e-06	3.15707e-05	*
CHRDL2	-0.166483	9.03409e-09	8.76608e-07	2.62982e-05	-0.13491	5.20444e-06	0.000360718	0.0151501	-0.152159	5.7728e-06	0.000390805	0.0168046	-0.16796	1.7264e-08	1.62114e-06	5.02555e-05	-0.272371	1.0585e-08	1.01841e-06	3.08131e-05	*
CHGA	0.247096	1.18702e-08	1.11465e-06	3.45543e-05	0.210283	2.20667e-06	0.000173611	0.00642361	0.24471	7.14137e-07	7.42447e-05	0.00207885	0.24428	1.7928e-08	1.63089e-06	5.21884e-05	0.249451	2.68197e-07	1.81563e-05	0.000780723	*
CD248	-0.116211	1.66517e-08	1.51478e-06	4.8473e-05	-0.0922045	1.26173e-05	0.000798453	0.0367288	-0.0951849	2.18112e-05	0.00117579	0.0634925	-0.115599	2.1201e-08	1.87018e-06	6.1716e-05	-0.270177	1.61026e-08	1.42044e-06	4.68746e-05	*
MSTN	-0.161049	1.74775e-08	1.54173e-06	5.08771e-05	-0.125933	1.65719e-05	0.00100353	0.0482409	-0.162008	1.61914e-07	1.96388e-05	0.000471331	-0.162824	1.32612e-08	1.28678e-06	3.86033e-05	-0.259039	1.14429e-08	1.04095e-06	3.33103e-05	*
ITGB5	-0.110552	5.13001e-08	4.14819e-06	0.000149335	-0.107076	2.75627e-07	3.2094e-05	0.00080235	-0.10718	2.41207e-06	0.000195043	0.00702154	-0.109409	7.60265e-08	5.98144e-06	0.000221313	-0.281986	5.64694e-09	5.66836e-07	1.64382e-05	*
GSR	-0.0624725	5.7281e-08	4.50662e-06	0.000166745	-0.0546864	2.75557e-06	0.000211091	0.00802147	-0.0616002	2.5169e-06	0.000198019	0.00732669	-0.0627297	6.59336e-08	5.33147e-06	0.000191933	-0.275641	1.74672e-08	1.45278e-06	5.08471e-05	*
LAMP3	0.168257	8.10395e-08	6.20805e-06	0.000235906	0.164242	3.27941e-07	3.40942e-05	0.000954637	0.175161	1.96845e-06	0.000163719	0.00573016	0.167898	8.68553e-08	6.65358e-06	0.000252836	0.234438	8.08399e-07	5.00692e-05	0.00235325	*
GOT1	-0.113451	1.10283e-07	8.23163e-06	0.000321034	-0.108729	6.91915e-07	6.10353e-05	0.00201417	-0.115629	2.58922e-06	0.000198348	0.00753721	-0.113234	1.32762e-07	9.90948e-06	0.00038647	-0.269781	2.31784e-08	1.87423e-06	6.74722e-05	*
COL15A1	-0.0728732	1.75429e-07	1.27669e-05	0.000510675	-0.0664084	1.01474e-06	8.43972e-05	0.0029539	-0.0694463	6.21237e-06	0.000411005	0.0180842	-0.0736818	1.46267e-07	1.06446e-05	0.000425783	-0.260578	5.52128e-08	4.32301e-06	0.000160724	*
DPP4	-0.0793096	1.86107e-07	1.32136e-05	0.000541759	-0.0764339	9.97891e-07	8.43972e-05	0.00290486	-0.078838	4.29759e-06	0.000305129	0.0125103	-0.0775935	1.01334e-06	6.10842e-05	0.00294982	-0.256921	5.64323e-08	4.32301e-06	0.000164274	*
CLEC4M	-0.128735	2.18245e-07	1.47747e-05	0.000635311	-0.110402	1.50223e-05	0.000930424	0.0437299	-0.115016	3.03496e-05	0.00154996	0.0883476	-0.128415	2.43964e-07	1.6909e-05	0.000710178	-0.265301	7.95413e-08	5.78862e-06	0.000231545	*
IL15	0.0905212	2.80583e-07	1.85631e-05	0.000816778	0.0900368	6.51481e-07	5.92644e-05	0.00189646	0.101982	1.35086e-06	0.000122886	0.00393236	0.0911505	2.32543e-07	1.65106e-05	0.000676933	0.204407	4.01575e-05	0.0013361	0.116899	*
BCAN	-0.0982389	5.02904e-07	3.18251e-05	0.00146395	-0.102043	1.54023e-07	2.24181e-05	0.000448362	-0.0918034	2.25917e-05	0.00119572	0.0657646	-0.0975573	6.51386e-07	4.12214e-05	0.00189618	-0.241309	6.10325e-07	3.8623e-05	0.00177666	*
IGDCC4	-0.0675403	5.47634e-07	3.39184e-05	0.00159416	-0.0631015	4.36335e-06	0.000309798	0.0127017	-0.0692992	1.01514e-06	9.85021e-05	0.00295506	-0.0688535	3.38388e-07	2.29081e-05	0.000985048	-0.235666	4.87335e-07	3.15252e-05	0.00141863	*
KLK6	-0.0803219	1.31646e-06	7.66445e-05	0.00383222	-0.0865837	3.17984e-07	3.40942e-05	0.000925652	-0.0837305	6.81126e-06	0.000440613	0.0198276	-0.0796139	1.65296e-06	9.62351e-05	0.00481175	-0.239956	1.08203e-06	6.17606e-05	0.00314979	*
LILRB4	0.114772	1.4523e-06	8.13006e-05	0.00422763	0.119498	3.93588e-07	3.81912e-05	0.00114573	0.128484	1.7936e-06	0.000153564	0.00522117	0.113551	1.88629e-06	0.000105596	0.00549099	0.235934	9.07008e-07	5.38837e-05	0.0026403	*
DNER	-0.0676357	3.25048e-06	0.000166436	0.00946213	-0.075272	2.12853e-07	2.58173e-05	0.000619616	-0.0704793	1.08905e-05	0.000660463	0.0317022	-0.0669171	5.48738e-06	0.000253552	0.0159738	-0.226125	3.36277e-06	0.000163151	0.00978903	*
IL22	0.159274	3.25897e-06	0.000166436	0.00948685	0.15532	9.69557e-06	0.000627195	0.0282238	0.147615	0.000222685	0.00781006	0.648235	0.159412	3.33194e-06	0.000170163	0.00969929	0.189196	7.67658e-05	0.00232776	0.223465	*
AMY2B	-0.117137	4.34192e-06	0.000207202	0.0126393	-0.119028	3.62783e-06	0.000264015	0.0105606	-0.122497	2.17442e-05	0.00117579	0.0632975	-0.11618	5.20949e-06	0.000244594	0.0151648	-0.22314	7.44438e-06	0.000321236	0.0216706	*
CTSF	0.101153	5.52142e-06	0.000255124	0.0160728	0.0976421	1.68922e-05	0.00100353	0.0491732	0.11985	1.40855e-06	0.000124251	0.00410029	0.102038	4.59243e-06	0.000222809	0.0133686	0.21381	1.05775e-05	0.00041055	0.0307912	*
CHAD	-0.114123	5.72065e-06	0.0002602	0.0166528	-0.113816	8.82897e-06	0.000584116	0.0257011	-0.126361	1.05129e-05	0.00065113	0.0306031	-0.113356	1.14446e-05	0.00049724	0.0333151	-0.221379	4.19784e-06	0.000197095	0.0122199	*
MYOC	-0.154573	5.88088e-10	7.44314e-08	1.71192e-06	-0.105815	3.52452e-05	0.00161852	0.102599	-0.140791	1.10149e-06	0.000103433	0.00320643	-0.154048	9.89852e-10	1.20061e-07	2.88146e-06	-0.284424	3.3497e-09	3.61148e-07	9.75099e-06
RGMA	-0.0948792	3.87768e-08	3.31998e-06	0.000112879	-0.0754029	1.76252e-05	0.00102614	0.0513071	-0.0885307	5.36507e-06	0.00037185	0.0156177	-0.0954703	3.24413e-08	2.77755e-06	9.44367e-05	-0.267147	6.16954e-08	4.605e-06	0.000179595
FGFBP2	-0.141505	4.00623e-08	3.33204e-06	0.000116621	-0.109527	3.36161e-05	0.00160421	0.0978566	-0.117736	3.10069e-05	0.00155623	0.0902612	-0.141412	4.18801e-08	3.48323e-06	0.000121913	-0.279242	1.70809e-08	1.45278e-06	4.97225e-05
CLEC3B	-0.055691	2.10352e-07	1.45794e-05	0.000612335	-0.0393371	0.000346625	0.0107343	1	-0.0609169	3.71451e-06	0.000277255	0.0108129	-0.0556224	3.97582e-07	2.63037e-05	0.00115736	-0.249632	2.44111e-07	1.69192e-05	0.000710606
IGFBP2	0.196068	4.41113e-07	2.85351e-05	0.00128408	0.142905	6.75649e-05	0.00280974	0.196682	0.178349	4.55746e-05	0.00210584	0.132668	0.196804	4.11248e-07	2.66032e-05	0.00119714	0.243933	4.60745e-07	3.04825e-05	0.00134123
RAB6A	-0.130274	6.08435e-07	3.68991e-05	0.00177115	-0.114218	1.94006e-05	0.00107377	0.0564751	-0.126636	1.89716e-05	0.00106204	0.0552263	-0.128095	1.02821e-06	6.10842e-05	0.00299313	-0.238213	1.03942e-06	6.05147e-05	0.00302574
ITGB6	-0.0796552	1.15492e-06	6.86117e-05	0.00336197	-0.0711039	1.95499e-05	0.00107377	0.0569099	-0.0631638	0.000722948	0.0194861	1	-0.0800871	1.01377e-06	6.10842e-05	0.00295109	-0.222452	2.24616e-06	0.00011676	0.00653858
LRRN1	-0.103311	1.38885e-06	7.92736e-05	0.00404295	-0.0918949	2.53915e-05	0.00133627	0.0739145	-0.104123	1.61539e-05	0.000940477	0.0470239	-0.102516	1.80312e-06	0.000102919	0.00524889	-0.231161	2.62711e-06	0.000134167	0.00764753
CBLN4	-0.0834465	2.25745e-06	0.000123989	0.00657144	-0.0760728	2.57063e-05	0.00133627	0.074831	-0.0764882	9.08508e-05	0.00357387	0.264467	-0.0839987	2.02006e-06	0.000108896	0.00588039	-0.231625	3.14659e-06	0.000157926	0.00915972
CKB	0.158254	2.5381e-06	0.000136822	0.00738841	0.11349	0.000291901	0.00933761	0.849723	0.148885	7.13145e-05	0.0029239	0.207597	0.15844	2.53226e-06	0.000134026	0.00737141	0.225063	3.33522e-06	0.000163151	0.00970883
SFRP4	-0.0986266	2.77691e-06	0.000146974	0.00808357	-0.0730662	0.000476743	0.0137406	1	-0.0956285	6.66129e-05	0.00283394	0.19391	-0.101585	1.93365e-06	0.000106205	0.00562885	-0.232619	1.83467e-06	9.7104e-05	0.00534072
DUSP13	-0.0884916	3.67769e-06	0.000184331	0.0107058	-0.0796273	5.03243e-05	0.00220521	0.146494	-0.0858492	6.63413e-05	0.00283394	0.193119	-0.0887022	3.5561e-06	0.00017848	0.0103518	-0.234954	1.61421e-06	8.70181e-05	0.00469898
IGSF21	-0.0915408	3.73601e-06	0.000184331	0.0108755	-0.0804638	7.62713e-05	0.00304145	0.222026	-0.0867538	4.21857e-05	0.00199399	0.122803	-0.0924043	3.33183e-06	0.000170163	0.00969897	-0.248892	1.74024e-07	1.23557e-05	0.000506583
BLMH	-0.0816609	4.29418e-06	0.000207202	0.0125004	-0.0765067	2.6794e-05	0.00134478	0.0779974	-0.0767533	0.000440891	0.012964	1	-0.0819556	4.35007e-06	0.000214628	0.012663	-0.190969	9.92378e-05	0.00294777	0.288881
ART3	-0.0855953	5.15333e-06	0.000241957	0.0150013	-0.0709335	0.00016261	0.00556893	0.473359	-0.0866433	2.46932e-05	0.0012836	0.0718819	-0.085788	4.92826e-06	0.000235183	0.0143462	-0.201474	1.00051e-05	0.000398517	0.0291248
CD209	-0.096541	6.91947e-06	0.000309886	0.0201426	-0.0782134	0.000391795	0.0118804	1	-0.0872691	0.000296445	0.00958834	0.86295	-0.0961745	7.6675e-06	0.000348752	0.0223201	-0.227915	4.1152e-06	0.000196383	0.0119793
DKK4	-0.107686	1.03378e-05	0.000455962	0.0300935	-0.0976318	9.13763e-05	0.00351212	0.265997	-0.0822702	0.0022505	0.0446589	1	-0.107846	1.06314e-05	0.000468908	0.0309479	-0.217996	7.61431e-06	0.000321236	0.0221653
RGMB	-0.0620449	1.11218e-05	0.000483217	0.0323756	-0.0593499	4.2428e-05	0.00190012	0.123508	-0.0647023	4.2469e-05	0.00199399	0.123627	-0.0625633	9.92519e-06	0.000444496	0.0288922	-0.213287	9.41467e-06	0.00038064	0.0274061
GPC1	-0.0696461	1.39542e-05	0.000597363	0.0406207	-0.0524487	0.00143913	0.0326781	1	-0.0646193	0.000347743	0.011003	1	-0.0703873	1.18987e-05	0.000501988	0.0346372	-0.206083	2.22039e-05	0.000807945	0.0646356
EGFR	-0.0381041	1.47077e-05	0.000620492	0.042814	-0.0362318	5.87815e-05	0.00251637	0.171113	-0.0410886	6.09743e-05	0.00268934	0.177496	-0.0372886	3.11128e-05	0.00106552	0.0905694	-0.203069	2.36903e-05	0.000841007	0.0689626
FOLR1	0.0665922	1.51928e-05	0.000631803	0.0442262	0.0562685	0.0003218	0.0100727	0.936759	0.0746782	7.38931e-06	0.000467615	0.0215103	0.0660686	1.848e-05	0.000757681	0.0537953	0.20966	8.51443e-06	0.000349092	0.0247855
MEPE	-0.0604853	1.64352e-05	0.000673844	0.0478429	-0.0529954	0.000233209	0.00780311	0.67887	-0.0516246	0.00211345	0.0428518	1	-0.0615967	1.16364e-05	0.000498141	0.0338736	-0.230105	1.16417e-06	6.51712e-05	0.0033889
PPY	-0.243058	1.75774e-05	0.000710662	0.0511677	-0.231832	6.74783e-05	0.00280974	0.196429	-0.247538	7.97653e-05	0.00322496	0.232197	-0.242113	1.89503e-05	0.000766171	0.0551643	-0.216398	8.32005e-06	0.000345995	0.0242197
ENO3	-0.129326	1.98262e-05	0.000785862	0.0577139	-0.111601	0.000242383	0.00792782	0.705576	-0.0996782	0.00239241	0.0459302	1	-0.130201	2.06904e-05	0.000807539	0.0602297	-0.229713	8.47479e-07	5.13961e-05	0.00246701
ITGB1	-0.0494139	2.02002e-05	0.000785862	0.0588029	-0.045557	0.000126405	0.00448736	0.367964	-0.0453135	0.000594924	0.016338	1	-0.0490164	2.89212e-05	0.00103938	0.0841896	-0.217264	5.25901e-06	0.000243	0.015309
SMOC2	-0.0905517	2.02472e-05	0.000785862	0.0589397	-0.083491	9.89251e-05	0.00369194	0.287971	-0.0704	0.0021345	0.0428518	1	-0.0918933	1.58095e-05	0.00065745	0.0460215	-0.199975	1.56251e-05	0.000583136	0.0454846
GRP	-0.113433	2.0862e-05	0.000799066	0.0607293	-0.117466	1.8016e-05	0.00102832	0.0524445	-0.0966451	0.00135441	0.0320543	1	-0.114038	1.93763e-05	0.000772665	0.0564045	-0.205745	3.03885e-05	0.00106579	0.0884608
HLA-A	0.0705487	2.12647e-05	0.000799066	0.0619016	0.0705097	3.55841e-05	0.00161852	0.103585	0.0822264	1.14442e-05	0.000679879	0.0333141	0.0704584	2.19041e-05	0.000838986	0.0637629	0.212465	1.88517e-05	0.000694649	0.0548773
SERPINA9	-0.16719	2.14109e-05	0.000799066	0.0623271	-0.166804	3.4301e-05	0.00161049	0.0998502	-0.193417	1.86097e-05	0.00106204	0.054173	-0.167721	2.08057e-05	0.000807539	0.0605654	-0.220089	7.60866e-06	0.000321236	0.0221488
HRG	-0.0684967	2.39202e-05	0.000879938	0.0696318	-0.0694457	2.7725e-05	0.00136792	0.0807075	-0.0665656	0.000264071	0.00893851	0.768712	-0.0678746	3.06754e-05	0.00106305	0.0892961	-0.201057	4.24446e-05	0.00137285	0.123556
GSN	-0.0404692	2.41824e-05	0.000879938	0.070395	-0.0296339	0.00257244	0.0486258	1	-0.0424736	4.94676e-05	0.00225	0.144	-0.0408505	2.28514e-05	0.0008639	0.0665203	-0.21696	1.09697e-05	0.000420168	0.0319328
AMY2A	-0.108676	2.48305e-05	0.000890104	0.0722816	-0.108986	2.62413e-05	0.00134015	0.0763883	-0.109596	0.000174441	0.00642784	0.507799	-0.107593	2.99782e-05	0.00106044	0.0872666	-0.205365	3.67107e-05	0.00124261	0.106865
ADGRE5	-0.0711194	2.50734e-05	0.000890104	0.0729886	-0.0546065	0.00148322	0.0329591	1	-0.0752739	9.53765e-05	0.00370188	0.277641	-0.0712957	2.42791e-05	0.000906063	0.0706764	-0.210938	1.19408e-05	0.000451423	0.0347596
KLRK1	-0.0975825	3.21411e-05	0.00112726	0.0935629	-0.0929485	0.000110642	0.00407696	0.32208	-0.0851345	0.000779567	0.0206302	1	-0.0990708	2.45891e-05	0.000906063	0.071579	-0.223199	7.33262e-06	0.000321236	0.0213452
NELL2	-0.0656929	3.44277e-05	0.00119308	0.100219	-0.0675442	3.07297e-05	0.0014909	0.0894541	-0.0673855	0.000148304	0.00559223	0.431714	-0.0667719	2.64084e-05	0.000960936	0.0768749	-0.196223	5.50757e-05	0.00174267	0.160325
MEGF10	-0.0889854	3.5201e-05	0.00120553	0.10247	-0.0849123	0.00011486	0.0041728	0.334359	-0.075138	0.00190119	0.0405264	1	-0.0913395	3.02358e-05	0.00106044	0.0880163	-0.20215	3.5932e-05	0.00123056	0.104598
L1CAM	-0.0660086	4.13141e-05	0.00138477	0.120265	-0.0510538	0.00202058	0.0411321	1	-0.0661781	0.000290198	0.00949175	0.844765	-0.0656249	4.76119e-05	0.00155728	0.138598	-0.200437	4.03904e-05	0.0013361	0.117576
SETMAR	-0.0697232	4.1386e-05	0.00138477	0.120475	-0.0580179	0.0005645	0.0161104	1	-0.0796973	6.90325e-05	0.00287076	0.200954	-0.0689549	6.26275e-05	0.00202565	0.182309	-0.230347	1.31153e-06	7.20354e-05	0.00381787
ADGRE2	-0.0644208	4.23978e-05	0.0014025	0.12342	-0.0520553	0.00119173	0.0286704	1	-0.063791	0.000462081	0.0134512	1	-0.0645171	4.21581e-05	0.00142519	0.122722	-0.201102	3.14542e-05	0.00109004	0.0915633
SCRG1	-0.0558646	5.54491e-05	0.00181362	0.161412	-0.0538999	0.000131122	0.00459875	0.381696	-0.0563289	0.000203774	0.00723397	0.593186	-0.0571182	4.2594e-05	0.00142519	0.123991	-0.183224	2.28396e-05	0.000820817	0.0664862
PRND	0.104485	5.95075e-05	0.00192474	0.173226	0.0892696	0.000816532	0.0214137	1	0.112902	5.74867e-05	0.00257452	0.167344	0.106314	4.47038e-05	0.00147878	0.130133	0.20333	4.41188e-05	0.00141132	0.12843
VAT1	-0.043013	6.496e-05	0.00207801	0.189099	-0.0390149	0.00040938	0.0122856	1	-0.0464005	0.000138997	0.00532394	0.404619	-0.0429484	6.83305e-05	0.00216207	0.19891	-0.19554	7.51545e-05	0.00230289	0.218775
CPA2	-0.141014	8.21001e-05	0.00259776	0.238993	-0.143939	9.16938e-05	0.00351212	0.266921	-0.144086	0.000380528	0.0117842	1	-0.141108	8.34842e-05	0.00258535	0.243022	-0.198829	6.03835e-05	0.00187935	0.175776
TNR	-0.0931029	8.72133e-05	0.00272987	0.253878	-0.0882165	0.000296304	0.00937546	0.862542	-0.0873766	0.00108151	0.0269083	1	-0.0918724	0.000111145	0.00340573	0.323544	-0.193984	6.06866e-05	0.00187935	0.176659
FCRL6	-0.146187	9.23962e-05	0.00286133	0.268965	-0.134337	0.000459665	0.0133809	1	-0.167909	3.56218e-05	0.00175754	0.103695	-0.149321	6.64016e-05	0.00212412	0.193295	-0.186893	0.000145615	0.00404647	0.423887
CD160	-0.0985349	9.71315e-05	0.00297631	0.28275	-0.0860073	0.000833969	0.0216758	1	-0.103284	0.000276093	0.00913304	0.803707	-0.100135	7.5768e-05	0.00237162	0.220561	-0.183139	0.000223733	0.00571305	0.651287
CNTN5	-0.0797474	0.000121014	0.00366949	0.352271	-0.0884159	2.50177e-05	0.00133627	0.0728266	-0.0773811	0.00084709	0.022187	1	-0.0774723	0.000198326	0.00557923	0.577327	-0.176426	0.000157555	0.00424668	0.458642
DCBLD2	0.0727479	0.00012931	0.00388065	0.376423	0.0669625	0.000605418	0.0171104	1	0.0860253	4.24295e-05	0.00199399	0.123512	0.0712304	0.000183103	0.00533012	0.533012	0.180193	0.000154659	0.00420758	0.450211
ADA	-0.0757547	0.00013117	0.00389628	0.381836	-0.074383	0.000241671	0.00792782	0.703505	-0.0873098	6.71735e-05	0.00283394	0.195542	-0.0760103	0.000131273	0.00398059	0.382137	-0.194365	7.75759e-05	0.00232808	0.225824
ADGRG2	-0.0575865	0.000140218	0.00412297	0.408174	-0.0482948	0.00118955	0.0286704	1	-0.0621414	0.000549518	0.0152347	1	-0.0570344	0.000182611	0.00533012	0.531582	-0.164883	0.00031653	0.00755262	0.92142
ROBO1	-0.0503305	0.000150485	0.00438061	0.438061	-0.0395431	0.00315398	0.055282	1	-0.0546735	0.000375225	0.0117449	1	-0.0508288	0.00013848	0.00415583	0.403116	-0.183731	0.000176674	0.00463332	0.514299
CD302	0.0619875	0.000154132	0.00444237	0.448679	0.0652902	7.0368e-05	0.00288509	0.204841	0.0627082	0.000487627	0.0139165	1	0.0608632	0.000205777	0.00570493	0.599017	0.193251	4.16535e-05	0.0013624	0.121253
ADAMTSL5	-0.0747227	0.000192615	0.00548252	0.560702	-0.0600764	0.00342733	0.0576704	1	-0.0594421	0.00666744	0.0965617	1	-0.0749251	0.000193276	0.00554541	0.562625	-0.187137	0.000151406	0.00415794	0.440742
CD34	-0.0489716	0.000193988	0.00548252	0.5647	-0.0396257	0.00298772	0.0527106	1	-0.0495044	0.00141879	0.0327785	1	-0.0489339	0.000220494	0.00605525	0.641857	-0.177031	0.000334574	0.00764789	0.973944
F13B	-0.0484604	0.000203037	0.00568308	0.59104	-0.0402702	0.00251638	0.0483582	1	-0.0531097	0.000199673	0.0071759	0.581248	-0.0478064	0.000277578	0.00708797	0.808029	-0.185777	0.000145957	0.00404647	0.42488
NOTCH3	-0.0714056	0.000211107	0.0058527	0.614533	-0.0634609	0.00130789	0.0309533	1	-0.068118	0.00192814	0.0405264	1	-0.0717458	0.000199327	0.00557923	0.58024	-0.171964	0.000267615	0.00654645	0.779028
CHGB	-0.0832374	0.000216563	0.00594731	0.630415	-0.0908742	5.07554e-05	0.00220521	0.147749	-0.0772316	0.00191975	0.0405264	1	-0.0839107	0.000194308	0.00554541	0.565632	-0.182915	0.000165955	0.00439176	0.483094
WFIKKN1	-0.0835788	0.000220024	0.0059859	0.640491	-0.0629319	0.00617403	0.0864068	1	-0.0814368	0.000949846	0.0241353	1	-0.0834974	0.000227562	0.00619096	0.662433	-0.180043	0.000137137	0.00391379	0.399207
CXCL17	0.102307	0.000224937	0.00606288	0.654791	0.101034	0.00038611	0.0118312	1	0.112537	0.000424982	0.0126847	1	0.105538	0.000146062	0.00433864	0.425186	0.157632	0.000344474	0.00771356	1
JAM2	-0.0506059	0.000246891	0.00659359	0.718701	-0.0443454	0.00165295	0.0356425	1	-0.0505083	0.00111797	0.0273674	1	-0.0507182	0.000256635	0.00685127	0.747064	-0.173254	0.000261455	0.00644995	0.761094
ALPP	0.249612	0.000254569	0.00673683	0.741051	0.264851	0.000158615	0.00549677	0.461729	0.247002	0.00165263	0.037293	1	0.248367	0.000274834	0.00708001	0.800042	0.149833	0.00236508	0.0339023	1
ELOB	0.061326	0.000265027	0.00695039	0.771493	0.0666089	0.00011611	0.0041728	0.337997	0.0646089	0.00193513	0.0405264	1	0.0613009	0.000266158	0.00698006	0.774787	0.0729613	0.142706	0.498099	1
GHR	-0.0568516	0.00026897	0.00699083	0.782973	-0.0403567	0.00616744	0.0864068	1	-0.0506814	0.00384844	0.0654025	1	-0.0567456	0.000298662	0.00736784	0.869406	-0.178657	0.00030754	0.00739876	0.89525
CR1	-0.0668777	0.000272957	0.00703167	0.794579	-0.0539574	0.00340331	0.057599	1	-0.0668423	0.00114971	0.02789	1	-0.0671394	0.000270415	0.00702839	0.787179	-0.187994	0.000140199	0.00396233	0.40812
LGALS9	0.0667321	0.000275533	0.00703575	0.802076	0.0689713	7.40257e-05	0.0029929	0.215489	0.0752109	0.000413127	0.0125272	1	0.0663371	0.000314292	0.00768828	0.914905	0.161914	0.000603489	0.0119507	1
LYVE1	-0.0359812	0.000282288	0.00714557	0.82174	-0.0346024	0.000639458	0.0177282	1	-0.0351123	0.00183041	0.0402025	1	-0.0361996	0.000258894	0.00685127	0.753639	-0.182096	0.000202568	0.00521836	0.589674
TNFSF13	0.0532607	0.000291848	0.00732225	0.849571	0.0546922	0.000289958	0.00933761	0.844067	0.0568119	0.000526591	0.0147395	1	0.0532228	0.000294363	0.00736784	0.85689	0.172793	0.000250656	0.00632091	0.729661
GALNT7	-0.0407355	0.000294299	0.00732225	0.856703	-0.0344277	0.0029054	0.0525318	1	-0.0311329	0.0139933	0.153556	1	-0.0402783	0.000353695	0.0084394	1	-0.183887	0.000199352	0.00518137	0.580313
DPP6	-0.06795	0.000346885	0.00855748	1	-0.0716531	0.000197832	0.00669638	0.575889	-0.0803349	0.000268537	0.0089852	0.781713	-0.0671938	0.000415086	0.00943995	1	-0.171048	0.000404702	0.00879169	1
HSPG2	-0.0505539	0.000352364	0.00861959	1	-0.0453066	0.000908644	0.0230442	1	-0.0490035	0.00179813	0.0399569	1	-0.0512402	0.000297885	0.00736784	0.867144	-0.183103	0.000123258	0.0035848	0.358803
FNDC1	-0.0862423	0.000363986	0.00876802	1	-0.0526507	0.0301049	0.230014	1	-0.0695776	0.00869296	0.114181	1	-0.0879212	0.000294025	0.00736784	0.855907	-0.176763	0.000324596	0.00762016	0.944899
GHRL	0.165467	0.000364698	0.00876802	1	0.138443	0.00274439	0.0508849	1	0.18694	0.000190787	0.00694224	0.55538	0.169944	0.000257858	0.00685127	0.750624	0.169245	0.000415398	0.00892633	1
CLEC10A	-0.0702848	0.000371652	0.00876802	1	-0.0495082	0.0145955	0.14804	1	-0.0678398	0.00239828	0.0459302	1	-0.0703209	0.000368505	0.00872129	1	-0.17757	0.000338914	0.00764789	0.986578
KLK13	0.085375	0.000372504	0.00876802	1	0.0774198	0.00167858	0.035929	1	0.078938	0.00388594	0.0654025	1	0.0848313	0.000413661	0.00943995	1	0.167742	0.000591663	0.0117968	1
EPHA4	-0.0507009	0.000373492	0.00876802	1	-0.0514037	0.000448253	0.0131805	1	-0.0489667	0.00225835	0.0446589	1	-0.051338	0.00031979	0.00775757	0.930909	-0.173721	0.000477369	0.0100697	1
CD55	-0.0475054	0.000420227	0.00971594	1	-0.0448691	0.00115302	0.0284445	1	-0.0418799	0.00458543	0.072941	1	-0.0482156	0.000348487	0.00838384	1	-0.168667	0.000490595	0.0102743	1
PLAU	-0.055485	0.000420546	0.00971594	1	-0.0467896	0.00379144	0.0613161	1	-0.0493602	0.00452511	0.072377	1	-0.0551173	0.000489029	0.0106852	1	-0.175216	0.000294798	0.00715132	0.858158
AHNAK	-0.0581397	0.000428131	0.0098133	1	-0.0455977	0.0050193	0.0741684	1	-0.0514861	0.00468175	0.0740684	1	-0.0583222	0.000436377	0.00977148	1	-0.167549	0.000496616	0.0103261	1
TCL1A	-0.192557	0.000440088	0.0100086	1	-0.151912	0.00643428	0.0891914	1	-0.230767	0.000149843	0.00559223	0.436194	-0.192188	0.00047333	0.010518	1	-0.167005	0.000765118	0.014653	1
KEL	-0.06813	0.000451434	0.0101382	1	-0.0576885	0.0037804	0.0613161	1	-0.062976	0.00446062	0.0717396	1	-0.0689143	0.000397524	0.00918406	1	-0.165217	0.000588323	0.0117968	1
AMN	0.0752349	0.000455095	0.0101382	1	0.0710071	0.00117345	0.0286704	1	0.0746204	0.00249858	0.0472297	1	0.0748477	0.000491864	0.0106852	1	0.163742	0.000960026	0.017145	1
INSL5	-0.174777	0.000456238	0.0101382	1	-0.150379	0.00298652	0.0527106	1	-0.15483	0.00313784	0.0553591	1	-0.177263	0.000378897	0.00889491	1	-0.171273	0.000329525	0.00764789	0.959247
CD8A	-0.0961042	0.000467468	0.0102352	1	-0.0832114	0.0029036	0.0525318	1	-0.0797149	0.00791762	0.106924	1	-0.097353	0.00039497	0.00918406	1	-0.174801	0.000417032	0.00892633	1
PTGR1	-0.151458	0.000467632	0.0102352	1	-0.129152	0.00277656	0.0511555	1	-0.115848	0.0136097	0.152376	1	-0.151401	0.000478593	0.0105544	1	-0.176047	0.000333333	0.00764789	0.970332
JCHAIN	0.0934852	0.000503782	0.0108901	1	0.0926992	0.000797278	0.0212098	1	0.081661	0.00756818	0.104909	1	0.0935792	0.000508059	0.0109553	1	0.174949	0.000394525	0.00863505	1
NPTX1	0.0775117	0.000505036	0.0108901	1	0.0676964	0.00288378	0.0525318	1	0.0852552	0.000660865	0.0179792	1	0.0788605	0.000427616	0.00964953	1	0.162309	0.000732448	0.0142144	1
NPTXR	-0.0659618	0.000586648	0.0125568	1	-0.0753747	9.73165e-05	0.00367907	0.283288	-0.0678727	0.00157027	0.0357114	1	-0.0661873	0.000572671	0.0122577	1	-0.161632	0.00106136	0.018725	1
FAM3B	-0.0677909	0.000602812	0.0127905	1	-0.0653878	0.0012424	0.0296446	1	-0.067751	0.00202114	0.0417271	1	-0.0678111	0.000605847	0.0127799	1	-0.17547	0.000364406	0.00809759	1
PLXDC1	-0.0615131	0.000608214	0.0127905	1	-0.0629064	0.000638221	0.0177282	1	-0.062257	0.00101003	0.0253465	1	-0.0613904	0.000646229	0.0133416	1	-0.224894	5.46954e-06	0.000248779	0.0159218
IGSF3	-0.0694381	0.000610747	0.0127905	1	-0.0484071	0.0133179	0.138955	1	-0.0637973	0.00305647	0.0545851	1	-0.0695928	0.000630169	0.013103	1	-0.188628	0.000110798	0.0032579	0.322532
GNPDA2	-0.0632506	0.000661126	0.01371	1	-0.0550504	0.0039264	0.0625535	1	-0.0724921	0.000504801	0.0142668	1	-0.0624468	0.000808369	0.0158462	1	-0.167296	0.000754585	0.014547	1
NTRK3	-0.0426528	0.000664069	0.01371	1	-0.0415949	0.000683642	0.0187744	1	-0.0415395	0.00397826	0.0657996	1	-0.0421233	0.000840675	0.0162381	1	-0.165683	0.000678652	0.0133432	1
MOG	0.0626977	0.000676555	0.0138694	1	0.0492811	0.00769103	0.0981955	1	0.0594122	0.00367499	0.0629288	1	0.0634722	0.000611946	0.0128157	1	0.164375	0.000590505	0.0117968	1
CX3CL1	0.0603705	0.000684365	0.0139314	1	0.0557906	0.00224325	0.0447266	1	0.0741235	0.000338185	0.0108182	0.984458	0.0595535	0.00081109	0.0158462	1	0.146202	0.00294115	0.0403853	1
HS6ST2	0.0563134	0.000735538	0.0145657	1	0.03623	0.0338518	0.251384	1	0.0604032	0.000735333	0.0196381	1	0.0549179	0.00100582	0.01889	1	0.163549	0.000545198	0.0112558	1
LCP1	-0.0831682	0.000736053	0.0145657	1	-0.0687735	0.00598211	0.0849459	1	-0.0797219	0.00355837	0.0620264	1	-0.0829053	0.00077795	0.0154055	1	-0.165425	0.000842939	0.0155304	1
PLA2G15	0.0503706	0.00073973	0.0145657	1	0.0591712	8.21931e-05	0.0032333	0.239264	0.0652405	8.57239e-05	0.00341839	0.249542	0.0497997	0.000854587	0.0162595	1	0.164851	0.000862246	0.0156924	1
IL16	-0.0812018	0.00074338	0.0145657	1	-0.0664121	0.0058034	0.0833039	1	-0.0789055	0.00233921	0.0457009	1	-0.0822682	0.000651869	0.0133633	1	-0.168078	0.000587877	0.0117968	1
POMC	-0.118789	0.000745072	0.0145657	1	-0.0982034	0.00638515	0.0889339	1	-0.141229	0.000478145	0.013781	1	-0.121311	0.000591933	0.0125775	1	-0.154212	0.00120332	0.020727	1
PDGFC	0.0519259	0.000749208	0.0145657	1	0.0527129	0.000798482	0.0212098	1	0.0473216	0.00599051	0.0885197	1	0.0515383	0.000842729	0.0162381	1	0.176223	0.000390383	0.00860914	1
SLC4A1	-0.0675355	0.000750554	0.0145657	1	-0.0681902	0.000910369	0.0230442	1	-0.0738552	0.00118861	0.0285954	1	-0.0678684	0.000708406	0.0144208	1	-0.170509	0.000567989	0.0116438	1
LAMP1	-0.0471705	0.000814502	0.0157021	1	-0.0422437	0.00347141	0.0580762	1	-0.0416306	0.0117334	0.137173	1	-0.0471747	0.000847882	0.0162381	1	-0.221898	6.61989e-06	0.000296469	0.0192705
SCN4B	-0.0708262	0.000828648	0.0158697	1	-0.0636464	0.00320507	0.055335	1	-0.0590023	0.0108669	0.130787	1	-0.0715062	0.000765947	0.015377	1	-0.157582	0.00111602	0.0194536	1
PRR4	-0.117006	0.000839279	0.0159682	1	-0.126562	0.000422671	0.0125551	1	-0.126138	0.00111876	0.0273674	1	-0.118694	0.000714281	0.0144394	1	-0.166351	0.000823457	0.0153659	1
PNLIP	-0.106623	0.000860947	0.0162741	1	-0.107538	0.00103887	0.0260703	1	-0.100022	0.00415713	0.0683696	1	-0.104235	0.0011333	0.0201162	1	-0.16576	0.000862515	0.0156924	1
TRIM21	-0.137602	0.00093538	0.017567	1	-0.124365	0.00355645	0.0591591	1	-0.136302	0.0052583	0.0809889	1	-0.136389	0.00106085	0.0195452	1	-0.126446	0.0103628	0.0997005	1
SLURP1	-0.0629434	0.00095557	0.0178312	1	-0.0586019	0.00260976	0.049013	1	-0.0645796	0.00171529	0.0384094	1	-0.0630245	0.00094866	0.0179321	1	-0.179194	0.000255495	0.00635681	0.743747
CCL20	0.162451	0.000982497	0.0182169	1	0.157691	0.00156991	0.0341045	1	0.149026	0.00879572	0.114818	1	0.161137	0.00109816	0.0199796	1	0.145099	0.00329791	0.0426677	1
THY1	-0.0522298	0.000993735	0.0183086	1	-0.0521661	0.000695797	0.0189296	1	-0.0446604	0.0134067	0.151855	1	-0.0533991	0.000774261	0.0154055	1	-0.163088	0.000805986	0.0151577	1
EXTL1	-0.0759428	0.00104733	0.0191748	1	-0.0692244	0.00360601	0.0596426	1	-0.0689349	0.0106198	0.128809	1	-0.0756045	0.00111268	0.0200066	1	-0.219482	1.01306e-05	0.000398517	0.0294903
PI3	0.0921001	0.00110109	0.020033	1	0.091726	0.00134921	0.0311711	1	0.0973632	0.00263075	0.0490904	1	0.0926903	0.00108558	0.0198751	1	0.138804	0.00311632	0.0416037	1
SNAP25	-0.0764751	0.00111669	0.0201905	1	-0.073595	0.00227091	0.0448195	1	-0.0824714	0.00141811	0.0327785	1	-0.0764608	0.00112415	0.0200761	1	-0.155563	0.00163167	0.0263877	1
MUC13	-0.0886236	0.0011248	0.0202117	1	-0.0803501	0.00382151	0.0614608	1	-0.0861642	0.00276026	0.0511688	1	-0.0879516	0.00126412	0.0221677	1	-0.157159	0.00141783	0.0234507	1
CLEC1A	-0.0560454	0.00116786	0.0208567	1	-0.0463005	0.00891325	0.111358	1	-0.0543479	0.00492094	0.0774317	1	-0.0566693	0.0010417	0.0193145	1	-0.163652	0.000829181	0.0153742	1
ADAM23	-0.0621829	0.00130006	0.023076	1	-0.0599943	0.00252506	0.0483582	1	-0.0540696	0.0152195	0.162883	1	-0.0635355	0.00102521	0.0191308	1	-0.15553	0.00166475	0.0266269	1
CFP	-0.0384717	0.00136839	0.0241416	1	-0.0301882	0.0117144	0.130638	1	-0.0432382	0.00330563	0.0579679	1	-0.0384662	0.00168586	0.0280431	1	-0.17413	0.000338853	0.00764789	0.986401
LY9	-0.0502519	0.00141259	0.0247715	1	-0.0500418	0.00188336	0.038609	1	-0.0581956	0.000858498	0.022187	1	-0.051388	0.00111339	0.0200066	1	-0.155049	0.00170863	0.0270316	1
LRRC38	0.0554697	0.001444	0.0251706	1	0.0506659	0.00453859	0.069904	1	0.0534766	0.0175275	0.1784	1	0.0556724	0.0013857	0.023801	1	0.105042	0.0332915	0.215359	1
ASS1	-0.125303	0.00146647	0.0253505	1	-0.123392	0.00208316	0.0420581	1	-0.10109	0.0222806	0.207881	1	-0.124627	0.00166605	0.0280339	1	-0.148385	0.00178265	0.0278995	1
ITGAL	-0.0698218	0.00147174	0.0253505	1	-0.0561402	0.0120091	0.131423	1	-0.053586	0.0358423	0.273134	1	-0.0702963	0.00138996	0.023801	1	-0.140856	0.00431716	0.0515051	1
DCTPP1	-0.0546298	0.00151825	0.0259978	1	-0.0420686	0.0170902	0.161002	1	-0.062765	0.000953474	0.0241353	1	-0.0541103	0.00176297	0.0288315	1	-0.158737	0.000973913	0.017287	1
SCGB3A1	0.041721	0.00153208	0.0260595	1	0.0376244	0.0047284	0.0716895	1	0.0413851	0.00393179	0.0654025	1	0.0414827	0.00163607	0.0276896	1	0.156727	0.00126945	0.0216104	1
CD59	-0.0371831	0.00153976	0.0260595	1	-0.0301437	0.00907641	0.112432	1	-0.0345009	0.00919629	0.116797	1	-0.0377458	0.00133559	0.0232809	1	-0.139808	0.00227653	0.0328684	1
PHYKPL	-0.0670684	0.00156269	0.0262947	1	-0.0608108	0.00497687	0.0741684	1	-0.0778332	0.000861261	0.022187	1	-0.066577	0.0017438	0.0286791	1	-0.158	0.00139896	0.0232708	1
NPPC	-0.0820296	0.00157995	0.0264324	1	-0.0767096	0.00371559	0.0611078	1	-0.0750728	0.00651827	0.0948734	1	-0.0842391	0.00118957	0.0209869	1	-0.140181	0.00124855	0.0213795	1
CSRP3	0.138623	0.00159067	0.0264597	1	0.132734	0.00321251	0.055335	1	0.169869	0.000239028	0.00818601	0.695811	0.136911	0.00181937	0.0295876	1	0.176038	0.000322479	0.00762016	0.938737
IL1RL1	0.0805381	0.00174155	0.0287668	1	0.0682584	0.00977847	0.118113	1	0.0849177	0.00249737	0.0472297	1	0.0789431	0.00220598	0.0337979	1	0.14169	0.00203625	0.0308725	1
SERPINA5	-0.0514765	0.00174913	0.0287668	1	-0.0450738	0.00679663	0.0920232	1	-0.0548476	0.005656	0.0857532	1	-0.0510271	0.00207544	0.0326573	1	-0.143582	0.00340484	0.0438561	1
DLK1	-0.0958989	0.00182903	0.0298371	1	-0.0793703	0.0112754	0.128717	1	-0.0595989	0.0753705	0.406303	1	-0.0973124	0.00172142	0.0284718	1	-0.150961	0.00165053	0.0265453	1
MANSC1	0.0466367	0.00183471	0.0298371	1	0.0411386	0.00747363	0.0962643	1	0.0612981	0.000231924	0.00803728	0.675131	0.0452252	0.00254222	0.0370021	1	0.158157	0.00146074	0.0240239	1
PLAUR	0.0491507	0.00189694	0.0306064	1	0.0513034	0.00133874	0.0311711	1	0.0412256	0.0193553	0.190349	1	0.0482787	0.00231333	0.0345338	1	0.150022	0.00176308	0.0277424	1
GZMH	-0.130786	0.00191244	0.0306064	1	-0.111911	0.00948927	0.115579	1	-0.128529	0.003581	0.0620493	1	-0.133695	0.0015263	0.0259828	1	-0.145364	0.00282269	0.0393151	1
WARS	-0.0588108	0.00191356	0.0306064	1	-0.0461251	0.0169712	0.1604	1	-0.0576929	0.00796167	0.106924	1	-0.0582509	0.00215804	0.0332914	1	-0.156528	0.00146936	0.0240298	1
SOD2	-0.064151	0.0019358	0.030793	1	-0.0574968	0.00679508	0.0920232	1	-0.0648883	0.00844503	0.112253	1	-0.0639825	0.00206246	0.0326573	1	-0.160336	0.000911546	0.0164814	1
EPS8L2	-0.0520675	0.00194654	0.0307955	1	-0.0404375	0.0165559	0.159057	1	-0.0342814	0.0661928	0.382316	1	-0.0516816	0.00224466	0.033971	1	-0.159705	0.000925687	0.0166338	1
NOTCH2	-0.0354976	0.00200773	0.031592	1	-0.0375918	0.00144812	0.0326781	1	-0.040117	0.00152486	0.0349516	1	-0.0361734	0.00168182	0.0280431	1	-0.152439	0.00193178	0.0297536	1
SCARA5	-0.0499882	0.00203222	0.0318053	1	-0.0415831	0.0101335	0.119913	1	-0.0355802	0.0523669	0.338756	1	-0.050054	0.00223065	0.033971	1	-0.145041	0.00168363	0.0267817	1
LPO	-0.10193	0.00207889	0.0323618	1	-0.101056	0.00296854	0.0527106	1	-0.135884	0.000394425	0.012086	1	-0.102029	0.00206545	0.0326573	1	-0.159463	0.00132198	0.0223738	1
CNTN1	-0.04661	0.00209146	0.0323843	1	-0.0444757	0.00395391	0.0625535	1	-0.0512223	0.00198663	0.0413077	1	-0.0461756	0.00235253	0.0349399	1	-0.143159	0.00200524	0.0305616	1
CD244	-0.0460891	0.00213772	0.0329254	1	-0.0376544	0.014092	0.144912	1	-0.0512854	0.00290822	0.0523302	1	-0.0464129	0.00202914	0.0324551	1	-0.152314	0.00212087	0.0314992	1
PENK	-0.0463184	0.00219464	0.0334976	1	-0.0493966	0.00143386	0.0326781	1	-0.0413629	0.0113163	0.133909	1	-0.0485152	0.00138337	0.023801	1	-0.148631	0.00218863	0.0320155	1
GNLY	-0.0884169	0.00219788	0.0334976	1	-0.0888807	0.00256069	0.0486258	1	-0.0943506	0.00227053	0.0446589	1	-0.0894711	0.00195155	0.0315608	1	-0.150489	0.0022481	0.032721	1
HMOX1	-0.0790714	0.00223172	0.0338361	1	-0.0778137	0.00336813	0.057337	1	-0.0633751	0.0263745	0.228501	1	-0.0790951	0.00228467	0.0342818	1	-0.158204	0.00110834	0.019436	1
SERPIND1	0.046221	0.00226542	0.0341692	1	0.0474805	0.00150716	0.0330599	1	0.0431798	0.00995189	0.123276	1	0.0469463	0.0020021	0.0321995	1	0.150828	0.00215042	0.0316155	1
KLRF1	-0.0668198	0.00229141	0.0343829	1	-0.0544343	0.015006	0.150032	1	-0.0922988	0.000427035	0.0126847	1	-0.0673275	0.00213625	0.033274	1	-0.138381	0.00400297	0.0489758	1
APBB1IP	-0.0776267	0.00239433	0.035743	1	-0.0662166	0.00992752	0.118926	1	-0.0761893	0.00553535	0.0848074	1	-0.078604	0.00213749	0.033274	1	-0.155953	0.00158452	0.0257683	1
CCL11	0.0637946	0.00243709	0.0357871	1	0.0581354	0.00695843	0.0924931	1	0.0590614	0.0134674	0.151952	1	0.0649153	0.00216148	0.0332914	1	0.144624	0.0022808	0.0328684	1
KHK	-0.0989422	0.00244301	0.0357871	1	-0.0924122	0.00469	0.0714796	1	-0.0917543	0.0116519	0.136769	1	-0.098315	0.00275321	0.0390593	1	-0.145339	0.00301605	0.0410267	1
HNMT	-0.0803963	0.00245434	0.0357871	1	-0.0614503	0.0176326	0.165043	1	-0.0563582	0.0554967	0.34817	1	-0.0811861	0.00225228	0.033971	1	-0.145785	0.00239482	0.0340065	1
THOP1	-0.0527638	0.00245845	0.0357871	1	-0.0443472	0.0117369	0.130638	1	-0.0535806	0.00563477	0.0857532	1	-0.052254	0.0029446	0.0408178	1	-0.147323	0.00210116	0.0314287	1
C4BPB	0.065667	0.00246034	0.0357871	1	0.0541811	0.0148219	0.149296	1	0.0652615	0.00928055	0.116951	1	0.0643592	0.00318523	0.0435314	1	0.138581	0.0040042	0.0489758	1
GSTA1	-0.149912	0.00248207	0.0357871	1	-0.114254	0.0155389	0.152497	1	-0.124804	0.0238691	0.217134	1	-0.150589	0.00252532	0.0369408	1	-0.155285	0.0013749	0.0230019	1
CTSE	-0.0800318	0.00248333	0.0357871	1	-0.076586	0.00484353	0.0730545	1	-0.0654053	0.0245851	0.220207	1	-0.0792778	0.00279344	0.0390593	1	-0.146368	0.00313055	0.0416037	1
GDNF	0.060867	0.00259479	0.037209	1	0.0590663	0.00427156	0.0672136	1	0.0601344	0.00582546	0.0865199	1	0.0606876	0.00267236	0.0385111	1	0.144746	0.00270234	0.0378197	1
PPP3R1	-0.0686154	0.00267055	0.0381077	1	-0.0640896	0.00589795	0.0841615	1	-0.0637818	0.0154061	0.163675	1	-0.069135	0.00252453	0.0369408	1	-0.146184	0.00304595	0.0412408	1
CSPG4	-0.0513895	0.00282344	0.0400929	1	-0.0453701	0.0100317	0.119192	1	-0.0488766	0.00973209	0.121069	1	-0.0516585	0.00274718	0.0390593	1	-0.139226	0.00322088	0.0421347	1
ACY1	-0.105983	0.00287268	0.0405941	1	-0.0876614	0.0107999	0.125754	1	-0.0838033	0.0356388	0.272296	1	-0.104691	0.00349742	0.0471342	1	-0.143509	0.00210532	0.0314287	1
KCTD5	-0.0684343	0.00291162	0.0409456	1	-0.0525368	0.0239225	0.199537	1	-0.0582126	0.0204097	0.196066	1	-0.0692419	0.00262922	0.0380778	1	-0.188157	0.000124378	0.0035848	0.362064
RNASET2	0.0435381	0.00292731	0.0409683	1	0.0495403	0.000801471	0.0212098	1	0.043299	0.00893365	0.115582	1	0.0423718	0.00383271	0.0507137	1	0.151279	0.00189835	0.0293942	1
KLRB1	-0.0623696	0.00295572	0.0410518	1	-0.047578	0.0259531	0.209278	1	-0.0663711	0.0042933	0.0702123	1	-0.0634765	0.002506	0.0369408	1	-0.145144	0.00319963	0.0421347	1
ACP5	0.0534961	0.00296148	0.0410518	1	0.0478877	0.00932812	0.114093	1	0.0462198	0.0240705	0.217606	1	0.0541752	0.00297996	0.0411121	1	0.144425	0.00237584	0.0339023	1
AHSG	-0.0412475	0.0030133	0.0415721	1	-0.0358272	0.0115469	0.130283	1	-0.0405996	0.0095741	0.12013	1	-0.0417266	0.00272484	0.0390593	1	-0.154209	0.00195104	0.029892	1
ENPP6	-0.0566887	0.003068	0.0421271	1	-0.0605928	0.00114207	0.0284152	1	-0.0537553	0.010913	0.130787	1	-0.0559177	0.00387715	0.0508395	1	-0.137855	0.00412255	0.0500031	1
OSCAR	0.0547229	0.00327061	0.0446984	1	0.0591574	0.00183864	0.0382306	1	0.0497708	0.0160186	0.167734	1	0.0535132	0.00405978	0.0520617	1	0.143605	0.00369974	0.0462229	1
LTBP2	0.0519335	0.00334718	0.0452776	1	0.0445751	0.0132498	0.138955	1	0.0593743	0.00238847	0.0459302	1	0.0530002	0.00276663	0.0390593	1	0.129544	0.00214601	0.0316155	1
PTPRF	0.0464246	0.00335755	0.0452776	1	0.0413246	0.0105936	0.123848	1	0.0434786	0.0143812	0.156207	1	0.0469476	0.00323619	0.0440213	1	0.138807	0.00374462	0.0465838	1
S100P	-0.0886033	0.00335966	0.0452776	1	-0.087564	0.00467407	0.0714796	1	-0.0863429	0.0085554	0.113204	1	-0.0904227	0.00279866	0.0390593	1	-0.145827	0.0028407	0.0393776	1
UXS1	0.0822963	0.00340264	0.0456456	1	0.0760276	0.00849555	0.107059	1	0.0884043	0.00581975	0.0865199	1	0.082327	0.00339722	0.0459968	1	0.179664	0.000251881	0.00632091	0.733226
APOA1	-0.0412034	0.00349338	0.0466478	1	-0.0428357	0.00268702	0.0501405	1	-0.0348811	0.0256039	0.227235	1	-0.0401574	0.00447323	0.0558865	1	-0.144788	0.00208506	0.0314287	1
EZR	-0.0405469	0.00353346	0.0467483	1	-0.0277287	0.0469564	0.300077	1	-0.0382082	0.0151472	0.162707	1	-0.0403305	0.00385945	0.0508365	1	-0.145922	0.00309712	0.0416037	1
CELA2A	-0.0908103	0.0035435	0.0467483	1	-0.0934352	0.00328458	0.0562436	1	-0.108992	0.00184566	0.0402025	1	-0.087874	0.00486672	0.0592763	1	-0.139029	0.0050161	0.0579439	1
IFIT3	0.044583	0.00354908	0.0467483	1	0.0440909	0.00501553	0.0741684	1	0.0329708	0.0751845	0.406052	1	0.0445637	0.0035688	0.0478746	1	0.0881258	0.0765592	0.358704	1
MFAP5	-0.0683159	0.00365369	0.0479094	1	-0.0440689	0.0513128	0.318018	1	-0.0576297	0.030713	0.250435	1	-0.0705628	0.00280433	0.0390593	1	-0.139768	0.00383225	0.0472698	1
DIPK2B	-0.0404719	0.003694	0.0482208	1	-0.0407146	0.00448701	0.069477	1	-0.0334239	0.037821	0.2823	1	-0.0402069	0.00396368	0.0517411	1	-0.145995	0.00184673	0.0287478	1
APOA4	-0.0525342	0.00387719	0.0503861	1	-0.0499733	0.00743966	0.0962527	1	-0.0519628	0.0100531	0.124003	1	-0.0516355	0.00464813	0.0575775	1	-0.148124	0.00259168	0.0366205	1
HS3ST3B1	0.0588284	0.00390602	0.0505352	1	0.0579736	0.00563569	0.0816194	1	0.0740922	0.00140474	0.0327785	1	0.0603747	0.00308675	0.0423845	1	0.137069	0.00579241	0.06545	1
ROBO4	0.0255263	0.00392708	0.0505367	1	0.0244937	0.00706904	0.0935362	1	0.0307303	0.00212376	0.0428518	1	0.0254584	0.00402225	0.0520617	1	0.146848	0.00314422	0.0416037	1
ARHGAP1	-0.0715086	0.00394086	0.0505367	1	-0.0752184	0.00317145	0.055282	1	-0.0759277	0.00631315	0.0923496	1	-0.0712223	0.00411716	0.052566	1	-0.135166	0.00648109	0.0709266	1
CXCL16	0.0377164	0.00396357	0.050605	1	0.032399	0.0141378	0.144912	1	0.0398718	0.00922823	0.116797	1	0.0379815	0.00377479	0.0501754	1	0.142848	0.00348995	0.0443636	1
CSF3	-0.0748484	0.00404097	0.051368	1	-0.0643275	0.0140417	0.144912	1	-0.0465919	0.101122	0.464916	1	-0.0731684	0.00496975	0.060279	1	-0.143491	0.00362788	0.0457176	1
RIDA	-0.0747433	0.00421614	0.0533617	1	-0.0662048	0.00974652	0.118113	1	-0.0573247	0.04601	0.313525	1	-0.0754868	0.00404195	0.0520617	1	-0.133789	0.00550385	0.0625848	1
ITIH3	0.0597847	0.00423916	0.0534208	1	0.0401569	0.0609781	0.350974	1	0.0662711	0.00443478	0.0717203	1	0.0609377	0.00361552	0.0482788	1	0.134752	0.0038256	0.0472698	1
ARL13B	0.0918153	0.00440466	0.0552671	1	0.09849	0.00293055	0.0526595	1	0.0975422	0.00774499	0.105848	1	0.0919067	0.00437908	0.0551839	1	0.116	0.0198537	0.152491	1
BMP4	-0.0713748	0.00456617	0.0568441	1	-0.0572009	0.02671	0.214787	1	-0.083977	0.00521112	0.0806892	1	-0.0717326	0.0043755	0.0551839	1	-0.167171	0.000682972	0.0133432	1
CTSO	0.0486858	0.00457981	0.0568441	1	0.0527464	0.00209496	0.0420581	1	0.0534306	0.00577788	0.0865199	1	0.0478785	0.00536235	0.0639746	1	0.137514	0.0051137	0.0588379	1
PALM	-0.0448503	0.0045946	0.0568441	1	-0.0409271	0.00695468	0.0924931	1	-0.0359499	0.0383263	0.283887	1	-0.0453405	0.00424281	0.0539337	1	-0.134113	0.0052176	0.0595625	1
GAST	0.186002	0.00460845	0.0568441	1	0.168432	0.0121222	0.1318	1	0.172435	0.0185831	0.185895	1	0.18199	0.00559894	0.0662541	1	0.113108	0.0198491	0.152491	1
MAMDC4	-0.0797824	0.00470594	0.0578017	1	-0.0717117	0.0125456	0.134265	1	-0.0636912	0.0441568	0.308991	1	-0.0796792	0.00484085	0.0592088	1	-0.144451	0.00322777	0.0421347	1
FGFBP3	-0.0531488	0.00493099	0.0603114	1	-0.0519667	0.00720499	0.0944762	1	-0.0518425	0.0135223	0.151983	1	-0.0538742	0.00449775	0.0559527	1	-0.139611	0.00415638	0.0502042	1
CKMT1A_CKMT1B	-0.10209	0.00500206	0.0609247	1	-0.0856335	0.0218948	0.189724	1	-0.111892	0.00722038	0.102529	1	-0.102578	0.0048408	0.0592088	1	-0.106062	0.0328141	0.214033	1
FUT3_FUT5	0.0724928	0.00525121	0.0636927	1	0.0609601	0.0218987	0.189724	1	0.0792906	0.00621678	0.0913992	1	0.0747132	0.00404473	0.0520617	1	0.136058	0.00441486	0.0524558	1
SERPINF1	-0.0405241	0.00533676	0.0644619	1	-0.0253633	0.061048	0.350974	1	-0.0293701	0.0764648	0.409171	1	-0.0415839	0.00441656	0.0554164	1	-0.136091	0.0044548	0.0527151	1
LTBP3	0.0816415	0.00543381	0.0653629	1	0.0922408	0.00182377	0.0381942	1	0.0877894	0.00716165	0.102194	1	0.0806939	0.00605678	0.0696889	1	0.140862	0.00353882	0.0447891	1
GDF15	0.0678039	0.00553127	0.065991	1	0.0591674	0.015914	0.154936	1	0.077468	0.00208731	0.0427898	1	0.0670333	0.00621047	0.0708967	1	0.133664	0.00136088	0.0228989	1
CALB1	0.065372	0.00553137	0.065991	1	0.0456758	0.0569918	0.336122	1	0.0602435	0.0228168	0.210023	1	0.0647502	0.00602434	0.0695907	1	0.169797	0.00043067	0.00915095	1
HSPA1A	-0.111107	0.00567405	0.067417	1	-0.111196	0.006694	0.0914847	1	-0.125088	0.0051204	0.0797084	1	-0.111879	0.00542246	0.0644277	1	-0.131461	0.00820317	0.0840825	1
TNFRSF13C	-0.0629368	0.00570155	0.0674684	1	-0.0598763	0.0100107	0.119192	1	-0.0808248	0.00124993	0.0298241	1	-0.0628865	0.00593519	0.0691094	1	-0.133192	0.00715288	0.0759928	1
CLSTN2	-0.0601778	0.00574973	0.067763	1	-0.0530241	0.0178342	0.165863	1	-0.0535415	0.0195954	0.191417	1	-0.05959	0.00627503	0.071354	1	-0.14468	0.00325463	0.0422957	1
IL1RAP	0.0683683	0.00597988	0.0701912	1	0.0526354	0.0359862	0.259442	1	0.051629	0.0643166	0.37842	1	0.0701993	0.00483659	0.0592088	1	0.138315	0.00431643	0.0515051	1
DMP1	-0.0848377	0.00603945	0.0706058	1	-0.0766061	0.0137541	0.142934	1	-0.0764613	0.0383031	0.283887	1	-0.0867193	0.00534041	0.0639746	1	-0.156984	0.00115502	0.0200135	1
SUSD2	0.0449202	0.00621297	0.0722581	1	0.0397441	0.0166889	0.159665	1	0.0411598	0.0188799	0.187575	1	0.0450417	0.00617763	0.0707996	1	0.143615	0.00288112	0.0397486	1
F11	-0.0423021	0.00624623	0.0722581	1	-0.0451516	0.00432873	0.067443	1	-0.0562824	0.00393067	0.0654025	1	-0.0418973	0.00743239	0.0819533	1	-0.131872	0.00604178	0.0679059	1
CCL7	0.0905282	0.00625525	0.0722581	1	0.0858386	0.00922766	0.113419	1	0.0845532	0.0324106	0.255683	1	0.0914522	0.00576636	0.067959	1	0.137921	0.0047391	0.0549622	1
MMP12	0.080647	0.00630147	0.0725042	1	0.0768913	0.0111485	0.128274	1	0.073368	0.0203628	0.196066	1	0.0815331	0.00582902	0.0684205	1	0.124169	0.00696181	0.0748376	1
MIA	-0.0552084	0.0064903	0.0743829	1	-0.0693524	0.000856742	0.0220706	1	-0.0636269	0.00390297	0.0654025	1	-0.0568899	0.00508562	0.0614284	1	-0.141942	0.00411332	0.0500031	1
TNFSF10	0.0388415	0.00671121	0.076613	1	0.0350079	0.0168869	0.160143	1	0.0424765	0.0101758	0.124461	1	0.0400255	0.0059304	0.0691094	1	0.13883	0.0046566	0.0544392	1
TREM2	0.0797434	0.00678189	0.0771175	1	0.078319	0.00882034	0.110672	1	0.0879125	0.00736962	0.103363	1	0.0809525	0.00600315	0.0695907	1	0.132463	0.0045033	0.0529924	1
CD83	0.050955	0.00690477	0.0782093	1	0.0593245	0.00186236	0.0384492	1	0.0519259	0.0147391	0.1595	1	0.0506887	0.00724839	0.0808432	1	0.133716	0.00611675	0.0682217	1
DTX3	-0.0350383	0.00697847	0.0787377	1	-0.0338817	0.0109239	0.126691	1	-0.0299124	0.0359633	0.273339	1	-0.0350121	0.00729565	0.0810596	1	-0.12151	0.0075771	0.0796279	1
DEFB4A_DEFB4B	0.211673	0.00708845	0.0796698	1	0.242737	0.00234358	0.0457864	1	0.231285	0.00906486	0.116246	1	0.210757	0.00739292	0.0818281	1	0.125631	0.00772317	0.080871	1
FGF5	0.0480925	0.00716545	0.0799151	1	0.0423683	0.0195208	0.176476	1	0.0495029	0.0118884	0.138142	1	0.0482115	0.0070927	0.079411	1	0.120575	0.00956728	0.0937723	1
EPHA1	0.0507865	0.00717996	0.0799151	1	0.0592587	0.00151046	0.0330599	1	0.0635682	0.00291223	0.0523302	1	0.0488516	0.00977764	0.101652	1	0.121893	0.00849338	0.0861472	1
BPIFB2	-0.0960446	0.00719315	0.0799151	1	-0.069525	0.0405248	0.280337	1	-0.103692	0.0123044	0.140463	1	-0.0995894	0.00535024	0.0639746	1	-0.1428	0.00348551	0.0443636	1
CD300LG	-0.05409	0.00722009	0.0799151	1	-0.0553506	0.00742195	0.0962527	1	-0.0269155	0.23641	0.641024	1	-0.0543891	0.00698631	0.0785218	1	-0.126581	0.00778023	0.0808866	1
KLRD1	-0.0695476	0.00731369	0.0806445	1	-0.0575092	0.0282391	0.221574	1	-0.0581061	0.0435687	0.307836	1	-0.0704982	0.00669624	0.0755533	1	-0.129345	0.00752641	0.0793818	1
EFEMP1	-0.0456747	0.00748793	0.0822542	1	-0.0427751	0.0123782	0.133456	1	-0.0471038	0.0124259	0.141296	1	-0.0464156	0.00667649	0.0755533	1	-0.121606	0.00711229	0.0758384	1
MELTF	-0.0399294	0.00790277	0.0864848	1	-0.0361866	0.0190423	0.174865	1	-0.0439406	0.0079706	0.106924	1	-0.0401404	0.00774251	0.0850508	1	-0.133477	0.00627376	0.0691933	1
SIGLEC1	0.063536	0.00796501	0.0868395	1	0.0763875	0.00133008	0.0311711	1	0.0662167	0.0175893	0.178406	1	0.0628889	0.00862919	0.0933813	1	0.112319	0.0219294	0.163265	1
PIGR	0.056049	0.00807634	0.0877247	1	0.0492141	0.0230778	0.1957	1	0.0609066	0.0119113	0.138142	1	0.0562148	0.00793191	0.0868037	1	0.127657	0.00994254	0.0964757	1
IL17C	0.098821	0.00814254	0.0881133	1	0.092392	0.0155419	0.152497	1	0.108358	0.0109177	0.130787	1	0.0967909	0.00961525	0.101047	1	0.0918894	0.0606133	0.314956	1
COL1A1	-0.0363857	0.00817265	0.0881133	1	-0.0322741	0.0222355	0.191501	1	-0.0462461	0.00363956	0.0626909	1	-0.0355048	0.0106723	0.107861	1	-0.126368	0.0100024	0.0967344	1
IL2RA	0.0578527	0.00867898	0.0928989	1	0.0575208	0.0103129	0.121541	1	0.0390793	0.109885	0.480293	1	0.056539	0.0103633	0.105114	1	0.142761	0.00366162	0.0459438	1
CEMIP2	-0.0384681	0.00868035	0.0928989	1	-0.0375873	0.0122537	0.132604	1	-0.0488739	0.00312397	0.0553591	1	-0.038658	0.00835796	0.0911237	1	-0.124708	0.011367	0.105318	1
SHBG	0.073032	0.00881087	0.0939504	1	0.0539693	0.0432762	0.288277	1	0.0679146	0.0343036	0.26711	1	0.0742139	0.00869355	0.0933834	1	0.120731	0.00799925	0.082282	1
PGM2	-0.0677046	0.00906058	0.0962604	1	-0.0645305	0.0154679	0.152497	1	-0.0840458	0.00285388	0.0519228	1	-0.0674206	0.00934924	0.0993271	1	-0.124999	0.0118293	0.107274	1
PCBD1	-0.0644143	0.00911026	0.0964226	1	-0.0510321	0.0341232	0.251475	1	-0.039338	0.144153	0.532525	1	-0.0645644	0.00943085	0.0998298	1	-0.118682	0.0135322	0.11901	1
FCRL2	-0.070374	0.0091421	0.0964226	1	-0.0646391	0.0194273	0.176476	1	-0.0726011	0.0140316	0.153556	1	-0.070858	0.00877077	0.0938666	1	-0.1348	0.00628089	0.0691933	1
NTRK2	-0.0356201	0.00920642	0.0967505	1	-0.0282998	0.041754	0.28303	1	-0.0334168	0.0296368	0.243709	1	-0.0351758	0.0110449	0.109568	1	-0.128498	0.00788478	0.0816818	1
TCN1	-0.044446	0.00937716	0.0981903	1	-0.0417169	0.0176965	0.16511	1	-0.0482362	0.00892308	0.115582	1	-0.0449801	0.0085872	0.0932736	1	-0.134525	0.00676435	0.0732008	1
SDC1	0.0550922	0.00945026	0.0986012	1	0.0507149	0.0194543	0.176476	1	0.0432299	0.0573196	0.354262	1	0.0535453	0.0117091	0.114765	1	0.136991	0.00451464	0.0529924	1
ACY3	-0.0716385	0.00972398	0.101095	1	-0.0585003	0.0386684	0.272551	1	-0.0518688	0.0903813	0.439232	1	-0.0710867	0.0107083	0.107861	1	-0.132973	0.00665732	0.0725823	1
CXCL10	0.0948828	0.00984603	0.101903	1	0.0936481	0.0116686	0.130638	1	0.103361	0.0104058	0.126742	1	0.0935946	0.010991	0.109568	1	0.139095	0.00345468	0.0443021	1
DPP10	-0.0506938	0.00988406	0.101903	1	-0.0582486	0.00377216	0.0613161	1	-0.0483227	0.0316028	0.252972	1	-0.0493332	0.0121182	0.117196	1	-0.138877	0.00470524	0.0547878	1
SMPD1	0.0701248	0.00990674	0.101903	1	0.0675088	0.0155588	0.152497	1	0.0807469	0.00739058	0.103363	1	0.0698711	0.0102989	0.105085	1	0.121142	0.0132414	0.11716	1
CCL19	0.173852	0.00996224	0.102113	1	0.170672	0.0129861	0.137463	1	0.102495	0.20148	0.615767	1	0.175052	0.00948918	0.100083	1	0.10833	0.0285258	0.194694	1
CNDP1	-0.0647592	0.010121	0.103122	1	-0.0474026	0.0654875	0.361734	1	-0.0630212	0.0250718	0.223192	1	-0.0635873	0.0117637	0.114893	1	-0.130193	0.00856779	0.0864244	1
CDNF	-0.044205	0.0101925	0.103122	1	-0.0411433	0.019948	0.179224	1	-0.0447627	0.0241485	0.217635	1	-0.0442722	0.0102523	0.105085	1	-0.119217	0.0139692	0.121982	1
PBXIP1	-0.0393494	0.0102007	0.103122	1	-0.0310834	0.0466276	0.299631	1	-0.0305246	0.0797095	0.413001	1	-0.0396592	0.00970836	0.101303	1	-0.162525	0.000807092	0.0151577	1
EDIL3	0.0514673	0.0102024	0.103122	1	0.0480301	0.0183199	0.168763	1	0.0527275	0.0203148	0.196066	1	0.0511315	0.010802	0.10843	1	0.102936	0.0344236	0.221208	1
CYTL1	0.0312527	0.0102621	0.103367	1	0.0204763	0.100065	0.456566	1	0.0283875	0.0313689	0.252251	1	0.0309504	0.0110659	0.109568	1	0.123055	0.00954574	0.0937723	1
OBP2B	-0.0882494	0.0104542	0.104938	1	-0.111418	0.00148049	0.0329591	1	-0.115144	0.00281419	0.0515226	1	-0.0912652	0.00866447	0.0933834	1	-0.0980646	0.0166541	0.137756	1
IFNGR2	-0.074019	0.0106177	0.106213	1	-0.0624687	0.0340626	0.251475	1	-0.0788966	0.0158109	0.166157	1	-0.0734399	0.0112482	0.110995	1	-0.147101	0.0031185	0.0416037	1
NRP2	0.0402403	0.0108968	0.108244	1	0.0323511	0.046129	0.299068	1	0.0387378	0.0349078	0.268664	1	0.0408395	0.0100481	0.103356	1	0.131353	0.00625489	0.0691933	1
SPOCK1	-0.0357566	0.0108985	0.108244	1	-0.0371896	0.00983386	0.118291	1	-0.028736	0.0553509	0.348005	1	-0.0349669	0.0136008	0.125688	1	-0.123803	0.0108729	0.103097	1
WIF1	-0.048789	0.0109322	0.108244	1	-0.0534481	0.00606068	0.0856439	1	-0.0557965	0.00898587	0.115743	1	-0.0496762	0.00986248	0.10217	1	-0.123275	0.0116597	0.1064	1
FLRT2	-0.0389244	0.0110078	0.108623	1	-0.0293128	0.0617777	0.350974	1	-0.0328024	0.0657119	0.381759	1	-0.0394885	0.00995505	0.102763	1	-0.128647	0.00911154	0.0905817	1
IL18BP	0.042188	0.011047	0.108642	1	0.0388889	0.021774	0.189724	1	0.0417043	0.0262091	0.228317	1	0.0414909	0.0125419	0.120097	1	0.125849	0.0083066	0.084814	1
ST6GAL1	0.0416567	0.0111881	0.109659	1	0.0386622	0.0195169	0.176476	1	0.0351261	0.0627403	0.373491	1	0.0422295	0.0103244	0.105085	1	0.126905	0.0092864	0.091948	1
ODAM	0.0654923	0.0112638	0.109993	1	0.0579856	0.0284354	0.221918	1	0.0737766	0.0180468	0.181779	1	0.0673374	0.00920178	0.0981186	1	0.0934512	0.0583273	0.309837	1
DDX58	0.0793155	0.0112978	0.109993	1	0.0837158	0.00923407	0.113419	1	0.0689965	0.0521094	0.337841	1	0.078746	0.0119401	0.115859	1	0.106004	0.0328743	0.214033	1
CAPN3	-0.0423493	0.0115765	0.112331	1	-0.0463127	0.00724402	0.0945621	1	-0.0501047	0.00191578	0.0405264	1	-0.0426921	0.0109411	0.109449	1	-0.110791	0.0249782	0.178652	1
SERPINA1	-0.00768856	0.0118117	0.114232	1	-0.00957235	0.00227869	0.0448195	1	-0.00836668	0.046231	0.313703	1	-0.0076902	0.0118011	0.114893	1	-0.130824	0.00629895	0.0691933	1
RUVBL1	0.137313	0.0118685	0.114401	1	0.149167	0.00786677	0.100001	1	0.0808484	0.220418	0.632613	1	0.137798	0.0115697	0.113782	1	0.102913	0.0388014	0.238293	1
FASLG	-0.0519102	0.0121863	0.117077	1	-0.0420629	0.0472003	0.300657	1	-0.0673878	0.00577074	0.0865199	1	-0.0510963	0.0139633	0.127421	1	-0.099861	0.0352033	0.224238	1
FGL1	0.0824433	0.0123503	0.118263	1	0.0579676	0.085771	0.416133	1	0.0644369	0.0790268	0.412711	1	0.0821313	0.0128674	0.122408	1	0.110536	0.0174862	0.140227	1
ASGR2	0.0337083	0.012457	0.118893	1	0.028401	0.0389611	0.273291	1	0.0394115	0.00870771	0.114181	1	0.0334109	0.0132482	0.123607	1	0.121082	0.0146627	0.125909	1
RSPO3	0.0376752	0.0125609	0.119493	1	0.0377198	0.0148949	0.149514	1	0.0451472	0.00773431	0.105848	1	0.0353564	0.0194645	0.151209	1	0.122357	0.00794161	0.0819788	1
SFTPA1	0.0617216	0.0127435	0.120835	1	0.0444442	0.0809711	0.404995	1	0.0669038	0.0174248	0.177978	1	0.0619599	0.0123932	0.119459	1	0.0961669	0.0534368	0.297428	1
ERBB2	-0.0342193	0.0128257	0.121209	1	-0.0217961	0.111522	0.485933	1	-0.0270263	0.0755338	0.40643	1	-0.0339936	0.0154482	0.134771	1	-0.119621	0.0104861	0.100411	1
NEO1	-0.0281414	0.0128793	0.121209	1	-0.0267197	0.0213796	0.187233	1	-0.0242271	0.0496973	0.328793	1	-0.0281664	0.0130614	0.123149	1	-0.137287	0.00519936	0.0595625	1
LACRT	-0.0617054	0.0129079	0.121209	1	-0.0674395	0.00762804	0.0978204	1	-0.0810892	0.00733244	0.103363	1	-0.0611796	0.0137053	0.126254	1	-0.131185	0.00777655	0.0808866	1
TNFRSF1B	0.0464045	0.0129641	0.121345	1	0.0470504	0.0113709	0.1293	1	0.0410394	0.0439172	0.308197	1	0.0450406	0.0160065	0.137044	1	0.130132	0.00700111	0.0749273	1
HGFAC	-0.0356116	0.0130141	0.121424	1	-0.0291238	0.047567	0.302331	1	-0.0400894	0.0142598	0.15547	1	-0.0356194	0.0131122	0.123149	1	-0.119997	0.0146136	0.125859	1
CPVL	0.055604	0.0131579	0.122187	1	0.0646458	0.00497381	0.0741684	1	0.0595647	0.0188455	0.187575	1	0.0557242	0.0130079	0.123149	1	0.115993	0.0197081	0.152491	1
ICAM5	0.0646537	0.0131799	0.122187	1	0.0559167	0.035568	0.258846	1	0.0624838	0.0344087	0.26711	1	0.0647183	0.0131184	0.123149	1	0.123677	0.0125476	0.112043	1
BTD	-0.0264078	0.0132635	0.122248	1	-0.0227238	0.0364788	0.260909	1	-0.0262382	0.0327316	0.256819	1	-0.0257383	0.0168955	0.142147	1	-0.128507	0.00883619	0.0886971	1
IGSF9	-0.117612	0.0132705	0.122248	1	-0.0799922	0.0658709	0.363163	1	-0.0871204	0.0971411	0.453897	1	-0.117273	0.0138385	0.126952	1	-0.128718	0.00833281	0.084814	1
IL20RB	-0.0260682	0.0133589	0.122674	1	-0.0227054	0.0360063	0.259442	1	-0.0207943	0.0825356	0.419899	1	-0.0259245	0.0138683	0.126952	1	-0.13351	0.00673279	0.0731311	1
CD99	-0.0260133	0.013521	0.123772	1	-0.0239415	0.0255998	0.207146	1	-0.0304419	0.00968401	0.120988	1	-0.0261901	0.0131567	0.123149	1	-0.105542	0.0133329	0.117612	1
MRI1	-0.0838311	0.0137277	0.125271	1	-0.091332	0.00897203	0.111614	1	-0.0892244	0.0215082	0.202726	1	-0.0842483	0.0133957	0.124584	1	-0.127802	0.00984033	0.0958034	1
GASK1A	0.0453228	0.0138895	0.125586	1	0.0529702	0.00433248	0.067443	1	0.0517783	0.0140288	0.153556	1	0.0453109	0.0141163	0.128302	1	0.125284	0.0115923	0.106296	1
PKD1	-0.033219	0.0138988	0.125586	1	-0.0341153	0.0137975	0.142934	1	-0.0312551	0.0376839	0.282	1	-0.0324925	0.0166	0.140882	1	-0.116168	0.0116119	0.106296	1
CRTAM	-0.0673175	0.0139333	0.125586	1	-0.0632894	0.0237721	0.198852	1	-0.0687785	0.0215657	0.202726	1	-0.0709932	0.00970917	0.101303	1	-0.121995	0.0125369	0.112043	1
SEZ6L2	-0.0318803	0.0139348	0.125586	1	-0.0339624	0.0104571	0.122745	1	-0.0295617	0.0466083	0.314067	1	-0.0325381	0.0124652	0.119756	1	-0.10848	0.0163256	0.136172	1
SELE	-0.071899	0.0139968	0.125756	1	-0.0447912	0.118568	0.498103	1	-0.0796132	0.0173559	0.177897	1	-0.0715273	0.0147926	0.131846	1	-0.124968	0.0106874	0.102003	1
AFM	-0.0259486	0.0140777	0.125933	1	-0.0174881	0.0854337	0.416133	1	-0.0172507	0.131238	0.510752	1	-0.0259713	0.0144432	0.129766	1	-0.121725	0.0131297	0.116883	1
RBFOX3	0.0488542	0.0141032	0.125933	1	0.0390479	0.0487638	0.30683	1	0.0464526	0.0415351	0.29854	1	0.0480996	0.0157927	0.136306	1	0.120476	0.00751566	0.0793818	1
KLB	0.0849528	0.0143086	0.127377	1	0.0804267	0.0233128	0.196706	1	0.0608053	0.108593	0.477429	1	0.0864467	0.0127453	0.121644	1	0.125585	0.0113796	0.105318	1
CNTN4	-0.031897	0.0143905	0.127716	1	-0.0332078	0.0127806	0.13628	1	-0.0291166	0.050815	0.333159	1	-0.0312983	0.0171378	0.142537	1	-0.113761	0.0189717	0.150073	1
SIGLEC8	0.0571794	0.014512	0.128402	1	0.0600282	0.0110068	0.127146	1	0.0575048	0.0226174	0.209014	1	0.0559078	0.0171005	0.142537	1	0.118927	0.0149365	0.127327	1
IL18R1	0.0473582	0.0145733	0.128555	1	0.0511693	0.00655829	0.0904796	1	0.056306	0.012242	0.140301	1	0.0465498	0.0165974	0.140882	1	0.120153	0.014769	0.126449	1
LSM8	0.0897511	0.0148825	0.130885	1	0.102544	0.00684557	0.0922375	1	0.0952406	0.021471	0.202726	1	0.0901972	0.0143818	0.129614	1	0.0915269	0.0654972	0.328728	1
FUT1	-0.0722755	0.0150114	0.131621	1	-0.0730134	0.016889	0.160143	1	-0.0807383	0.0258019	0.227595	1	-0.0720327	0.0153522	0.134609	1	-0.128589	0.00979842	0.0957155	1
TNFSF13B	0.0375278	0.0151482	0.132367	1	0.0342037	0.0300503	0.230014	1	0.0508758	0.00185061	0.0402025	1	0.0377356	0.0146024	0.130793	1	0.115973	0.0154877	0.131442	1
IL32	-0.0569499	0.0152296	0.132367	1	-0.049052	0.0409206	0.280943	1	-0.0533471	0.0438884	0.308197	1	-0.0559064	0.0175539	0.144757	1	-0.115325	0.0169473	0.138189	1
CA5A	-0.12278	0.0152513	0.132367	1	-0.12135	0.015811	0.154449	1	-0.108245	0.0557355	0.348916	1	-0.12345	0.0148892	0.132142	1	-0.112352	0.0191799	0.150899	1
TALDO1	-0.0569116	0.0152784	0.132367	1	-0.0573719	0.0163993	0.159057	1	-0.0595665	0.0218951	0.204941	1	-0.0571492	0.015133	0.133491	1	-0.118028	0.0160235	0.134495	1
VSIG2	0.0724676	0.015545	0.133349	1	0.0568218	0.0644054	0.358478	1	0.073179	0.0239708	0.21738	1	0.0716048	0.0168587	0.142147	1	0.109333	0.0225535	0.166206	1
SFTPA2	0.0660941	0.015603	0.133349	1	0.0701554	0.0125036	0.134265	1	0.0776132	0.010132	0.124448	1	0.0663529	0.0151972	0.133653	1	0.100459	0.0424757	0.253895	1
CEACAM1	0.0334329	0.0156113	0.133349	1	0.0282174	0.0468613	0.300077	1	0.0380666	0.00813991	0.108694	1	0.0336273	0.0154632	0.134771	1	0.0944223	0.0562153	0.30437	1
DDT	-0.0528148	0.015631	0.133349	1	-0.0483483	0.0285944	0.221968	1	-0.0514129	0.0367849	0.276695	1	-0.0532512	0.0149572	0.132342	1	-0.115857	0.0176601	0.141232	1
GZMB	-0.086508	0.0156524	0.133349	1	-0.0652848	0.0760609	0.393059	1	-0.105685	0.00712583	0.102184	1	-0.087872	0.014148	0.128302	1	-0.114373	0.0186975	0.148306	1
GIMAP7	-0.0394413	0.0156666	0.133349	1	-0.0351169	0.036359	0.260692	1	-0.0281245	0.113412	0.484387	1	-0.0386138	0.0182161	0.147672	1	-0.102729	0.0361355	0.227193	1
SEMA7A	-0.0368215	0.0157921	0.134026	1	-0.0230167	0.138163	0.534523	1	-0.0462379	0.00778232	0.105861	1	-0.0373515	0.0143617	0.129614	1	-0.127868	0.00947031	0.0934511	1
SOD3	-0.07422	0.0159694	0.135136	1	-0.0782666	0.0132787	0.138955	1	-0.0455671	0.121248	0.495722	1	-0.0741323	0.0163361	0.139456	1	-0.155106	0.000779976	0.0148399	1
NTF4	-0.0479743	0.0160785	0.135666	1	-0.0483563	0.0182927	0.168763	1	-0.0461111	0.0298147	0.24448	1	-0.0480732	0.0159441	0.136912	1	-0.147328	0.00299061	0.0408717	1
OMD	-0.0589219	0.0162386	0.13662	1	-0.0561595	0.0243519	0.201962	1	-0.052053	0.0747242	0.404444	1	-0.0584086	0.0183099	0.147672	1	-0.122112	0.0109443	0.103438	1
CBS	-0.0463654	0.0165539	0.138734	1	-0.0473535	0.0165328	0.159057	1	-0.0370158	0.0774244	0.409786	1	-0.0462905	0.0167701	0.141912	1	-0.11774	0.0174438	0.140227	1
GLB1	0.0536378	0.0165851	0.138734	1	0.0603541	0.00823328	0.104205	1	0.0647093	0.00913405	0.116619	1	0.0542155	0.0155772	0.135359	1	0.121255	0.0118161	0.107274	1
TMPRSS15	-0.119591	0.0168049	0.139974	1	-0.103881	0.0423913	0.28303	1	-0.106624	0.0560167	0.349924	1	-0.118904	0.0177882	0.146275	1	-0.115499	0.0193328	0.151284	1
ICAM4	-0.0692715	0.0168296	0.139974	1	-0.0528713	0.0755097	0.393059	1	-0.0676758	0.0380964	0.283628	1	-0.0686122	0.0181099	0.147672	1	-0.118477	0.0168529	0.138189	1
HMOX2	-0.0598887	0.0169544	0.140321	1	-0.0740012	0.00394496	0.0625535	1	-0.0674182	0.0202761	0.196066	1	-0.0591722	0.0186598	0.147672	1	-0.124862	0.0112639	0.105318	1
TGFBI	-0.0348852	0.0169677	0.140321	1	-0.0317743	0.0334489	0.249027	1	-0.0316438	0.054584	0.346037	1	-0.0345447	0.0183617	0.147672	1	-0.119813	0.0141931	0.123332	1
HLA-E	0.0367188	0.0172114	0.141933	1	0.0395908	0.0117579	0.130638	1	0.0520386	0.00277728	0.0511688	1	0.0363032	0.0185692	0.147672	1	0.107581	0.0259288	0.183201	1
IL1RL2	0.0503059	0.0176224	0.144729	1	0.0452357	0.0372598	0.265192	1	0.0550416	0.0249794	0.223052	1	0.050115	0.0184768	0.147672	1	0.110538	0.0205819	0.155217	1
PRSS8	0.056628	0.0176571	0.144729	1	0.0645338	0.00667404	0.0914847	1	0.0745143	0.00435391	0.0708057	1	0.0569015	0.01712	0.142537	1	0.107579	0.0196175	0.152317	1
PTPRC	-0.0273597	0.0176996	0.144729	1	-0.0237487	0.0420148	0.28303	1	-0.0354062	0.00503113	0.0787399	1	-0.0279245	0.0157972	0.136306	1	-0.112205	0.0228391	0.166773	1
TSHB	-0.0979148	0.017856	0.145599	1	-0.101748	0.0164924	0.159057	1	-0.0495667	0.256866	0.657808	1	-0.0973394	0.01855	0.147672	1	-0.109095	0.0283599	0.194694	1
DCXR	-0.0715523	0.0180005	0.146367	1	-0.0585645	0.0518209	0.320256	1	-0.0419763	0.212374	0.626219	1	-0.070523	0.0208185	0.158232	1	-0.107248	0.0211001	0.158305	1
ITGA6	-0.0685376	0.0182184	0.147581	1	-0.0617346	0.038402	0.271991	1	-0.0829504	0.0113917	0.134256	1	-0.0681313	0.018999	0.149305	1	-0.103861	0.0369416	0.230766	1
VSNL1	-0.045304	0.0182512	0.147581	1	-0.0479161	0.0143978	0.14706	1	-0.0386173	0.076027	0.408136	1	-0.0452615	0.0190202	0.149305	1	-0.113124	0.0114327	0.105318	1
AGXT	-0.10097	0.0183303	0.14781	1	-0.107363	0.0128926	0.136972	1	-0.0853342	0.0742628	0.404073	1	-0.0996311	0.0206372	0.157677	1	-0.127525	0.00888373	0.0888678	1
UHRF2	-0.0306764	0.0184245	0.148159	1	-0.0305025	0.022809	0.19556	1	-0.0258351	0.0652966	0.380157	1	-0.0307152	0.0182667	0.147672	1	-0.105726	0.0298705	0.199892	1
ADD1	-0.0846582	0.0185269	0.148527	1	-0.0900813	0.014756	0.149148	1	-0.0958847	0.0154866	0.163933	1	-0.0847969	0.0184574	0.147672	1	-0.117838	0.0171407	0.138602	1
C1QL2	0.0506961	0.0185722	0.148527	1	0.0454408	0.039836	0.278037	1	0.0627477	0.0121154	0.139398	1	0.0512108	0.0174782	0.144722	1	0.0954054	0.0453055	0.265361	1
MCAM	-0.0428232	0.0186875	0.148798	1	-0.0432811	0.0203115	0.181186	1	-0.036727	0.0838857	0.421746	1	-0.041361	0.0241229	0.175215	1	-0.115707	0.0149591	0.127327	1
IGLON5	0.100198	0.0187083	0.148798	1	0.0801401	0.0670086	0.366658	1	0.0782029	0.131284	0.510752	1	0.0995786	0.0194412	0.151209	1	0.118656	0.017049	0.138244	1
TGFA	0.060777	0.0187925	0.14906	1	0.0721992	0.00547138	0.0800361	1	0.0586081	0.0533969	0.343131	1	0.0596204	0.0214585	0.161828	1	0.112399	0.0226348	0.166206	1
CALCA	-0.0807894	0.0189886	0.150206	1	-0.0833254	0.0167289	0.159665	1	-0.0834837	0.0156667	0.165238	1	-0.0840261	0.0148106	0.131846	1	-0.096456	0.0177173	0.141301	1
SWAP70	-0.0430014	0.0191302	0.150916	1	-0.0346717	0.0643051	0.358478	1	-0.0385317	0.0614402	0.370295	1	-0.0432192	0.0186683	0.147672	1	-0.141798	0.00425229	0.0511505	1
KLK14	0.0604408	0.0193256	0.151314	1	0.0431956	0.101838	0.458266	1	0.0450988	0.116179	0.488763	1	0.0616412	0.0171018	0.142537	1	0.116549	0.0169395	0.138189	1
PRELP	-0.0288576	0.0193442	0.151314	1	-0.0224182	0.0765446	0.393059	1	-0.0266665	0.0363402	0.274058	1	-0.0298044	0.0158266	0.136306	1	-0.128801	0.00609648	0.0682217	1
GIP	-0.0566805	0.0193527	0.151314	1	-0.0543933	0.0290866	0.224592	1	-0.0570289	0.0274509	0.231702	1	-0.0600208	0.0135028	0.12518	1	-0.105346	0.0269214	0.188385	1
CDH4	0.034858	0.0193886	0.151314	1	0.037249	0.0151813	0.150829	1	0.0287864	0.101785	0.464916	1	0.0348299	0.019479	0.151209	1	0.0561739	0.244192	0.639247	1
TNFRSF4	0.0476117	0.0195481	0.152151	1	0.0444233	0.0316675	0.240002	1	0.0421101	0.0690756	0.388183	1	0.0471649	0.020808	0.158232	1	0.111097	0.0218798	0.163265	1
DDI2	-0.0930922	0.0197031	0.152948	1	-0.0997248	0.0150495	0.150032	1	-0.0864333	0.0542969	0.34586	1	-0.0934183	0.01931	0.151106	1	-0.116562	0.0178335	0.14184	1
ADGRF5	0.0339154	0.0198529	0.153019	1	0.0309697	0.0378028	0.2684	1	0.0321949	0.0465672	0.314067	1	0.0339466	0.019735	0.152789	1	0.113151	0.0201387	0.153507	1
NPHS2	0.100605	0.0198942	0.153019	1	0.0991464	0.0256175	0.207146	1	0.0193583	0.723626	0.896252	1	0.100592	0.0199025	0.153676	1	0.0510755	0.304171	0.702536	1
TPP1	0.059149	0.0199213	0.153019	1	0.0652315	0.0112174	0.128558	1	0.0618446	0.0291193	0.240814	1	0.0585325	0.0212478	0.160655	1	0.135281	0.00580079	0.06545	1
ATRN	-0.0200748	0.0199224	0.153019	1	-0.0201366	0.0200619	0.179693	1	-0.0185902	0.0686235	0.387138	1	-0.019616	0.0246591	0.177241	1	-0.117998	0.0157854	0.133579	1
PTPRR	-0.0440611	0.0199872	0.153112	1	-0.060132	0.00171694	0.0364817	1	-0.0450223	0.0345931	0.26711	1	-0.045157	0.0174999	0.144722	1	-0.114833	0.0199566	0.152878	1
PSIP1	-0.0849088	0.0200583	0.153254	1	-0.0759186	0.041206	0.281574	1	-0.0836791	0.0318996	0.253024	1	-0.0861863	0.0184411	0.147672	1	-0.0913649	0.0646445	0.326135	1
C19orf12	-0.0770059	0.0201268	0.153375	1	-0.0565603	0.0867659	0.419035	1	-0.066583	0.0608725	0.368399	1	-0.0771752	0.0200235	0.154202	1	-0.121468	0.0131846	0.117014	1
CDH5	-0.038355	0.0205496	0.156188	1	-0.027479	0.106137	0.471703	1	-0.0373067	0.045201	0.312582	1	-0.0391408	0.018316	0.147672	1	-0.121858	0.0139958	0.121982	1
ADAMTS4	0.0334664	0.0208358	0.157701	1	0.0290502	0.0504871	0.315076	1	0.0357999	0.027552	0.231803	1	0.0330149	0.0226306	0.168917	1	0.0905041	0.0649977	0.32735	1
ZHX2	-0.0405562	0.020857	0.157701	1	-0.0407532	0.0231263	0.1957	1	-0.030253	0.071232	0.395718	1	-0.0411773	0.0190286	0.149305	1	-0.109147	0.0273098	0.190189	1
PMCH	0.0893299	0.0210489	0.158739	1	0.0839181	0.0350197	0.256137	1	0.0796551	0.0859602	0.425172	1	0.0891974	0.0212265	0.160655	1	0.0448321	0.365768	0.762028	1
CCL8	0.078124	0.0212066	0.159516	1	0.0773872	0.0255192	0.207146	1	0.0723407	0.0512709	0.33464	1	0.0773747	0.0226967	0.168978	1	0.121093	0.0142463	0.123426	1
PALM2	-0.0475247	0.0214162	0.160676	1	-0.0450822	0.0203531	0.181186	1	-0.0467815	0.0546812	0.346037	1	-0.0480698	0.0205073	0.157283	1	-0.111315	0.0194792	0.152021	1
SLAMF8	0.0651518	0.0217877	0.163044	1	0.0659873	0.0230173	0.1957	1	0.0615453	0.0485547	0.323439	1	0.0635673	0.0252529	0.179734	1	0.124976	0.010795	0.102694	1
VCAN	0.0379441	0.0218476	0.163073	1	0.0316362	0.060559	0.350974	1	0.0407833	0.0316324	0.252972	1	0.0374818	0.0235884	0.173101	1	0.115999	0.0170198	0.138244	1
MAN1A2	-0.0293527	0.0219609	0.163499	1	-0.0290409	0.0273322	0.217032	1	-0.0223124	0.114482	0.484387	1	-0.0283589	0.0295616	0.19647	1	-0.109885	0.0197663	0.152491	1
AGR3	-0.0555422	0.022108	0.164175	1	-0.0570068	0.0210041	0.185649	1	-0.0549404	0.0459891	0.313525	1	-0.0563224	0.0205316	0.157283	1	-0.129792	0.00858009	0.0864244	1
B4GAT1	-0.0310151	0.0221867	0.164339	1	-0.0424605	0.00174941	0.0369025	1	-0.0341456	0.0268089	0.230209	1	-0.0299399	0.0289902	0.195176	1	-0.113021	0.0190241	0.150079	1
PPCDC	-0.0606195	0.0226193	0.167119	1	-0.052096	0.0560069	0.334894	1	-0.0737792	0.0152801	0.162932	1	-0.060593	0.022778	0.16915	1	-0.110825	0.025738	0.182295	1
CAPS	-0.10896	0.0230123	0.169592	1	-0.0957417	0.0519505	0.320256	1	-0.139752	0.0111756	0.132784	1	-0.109833	0.0219283	0.164519	1	-0.178988	0.000165907	0.00439176	0.482956
CRH	-0.106844	0.0231333	0.170053	1	-0.116857	0.0144675	0.147255	1	-0.120316	0.0204754	0.196066	1	-0.111648	0.0183723	0.147672	1	-0.117946	0.0172175	0.138837	1
C9	0.0615824	0.0234833	0.172191	1	0.0614557	0.0276169	0.217278	1	0.0474545	0.102925	0.4679	1	0.0621589	0.022482	0.168239	1	0.118084	0.0158584	0.133808	1
NFASC	-0.0358064	0.0235728	0.172413	1	-0.0216689	0.176351	0.582073	1	-0.0384735	0.0266043	0.229263	1	-0.0352987	0.0258524	0.183034	1	-0.106966	0.023443	0.170181	1
C2orf69	-0.0642159	0.0236854	0.172787	1	-0.0557359	0.0559075	0.334894	1	-0.101894	0.00253825	0.04767	1	-0.0640082	0.0241365	0.175215	1	-0.126066	0.0114093	0.105318	1
PTS	-0.0691997	0.0237426	0.172787	1	-0.0518792	0.0856502	0.416133	1	-0.0570879	0.0993477	0.459779	1	-0.069625	0.0234127	0.17298	1	-0.122553	0.0120548	0.108643	1
FTCD	-0.103306	0.0238675	0.172879	1	-0.08142	0.0654772	0.361734	1	-0.0769848	0.131748	0.510752	1	-0.103846	0.0238302	0.173859	1	-0.116191	0.0164907	0.137155	1
SLC39A14	0.0399438	0.023874	0.172879	1	0.0237099	0.187995	0.59809	1	0.0271481	0.184727	0.594188	1	0.039815	0.0243747	0.176066	1	0.1289	0.0091173	0.0905817	1
KYAT1	-0.0708892	0.0239493	0.172994	1	-0.0676132	0.035816	0.259354	1	-0.0771536	0.0266201	0.229263	1	-0.070854	0.0242744	0.175778	1	-0.108192	0.0292912	0.198757	1
ICOSLG	-0.0233641	0.0242983	0.17508	1	-0.0212599	0.0433978	0.288427	1	-0.0261169	0.0259501	0.227595	1	-0.0235959	0.0231131	0.171202	1	-0.109864	0.0272172	0.189998	1
SCG2	-0.0396278	0.0247477	0.177878	1	-0.0422312	0.0194142	0.176476	1	-0.0279034	0.153538	0.544611	1	-0.0393602	0.025993	0.18321	1	-0.110845	0.0239712	0.172723	1
CTBS	0.0308843	0.0248166	0.177934	1	0.0351625	0.0118643	0.130822	1	0.0314119	0.039237	0.289896	1	0.0309838	0.0244628	0.176266	1	0.106605	0.0297143	0.199765	1
SLITRK2	-0.0501323	0.0249068	0.17799	1	-0.033724	0.133572	0.526156	1	-0.0344746	0.171594	0.572175	1	-0.0488411	0.0290952	0.195176	1	-0.113354	0.0203108	0.154087	1
OSTN	-0.0403229	0.0249467	0.17799	1	-0.0413648	0.0251074	0.204727	1	-0.0461827	0.0311303	0.251723	1	-0.0402979	0.0250349	0.179058	1	-0.10139	0.0414223	0.249672	1
TNFRSF6B	0.0689392	0.0250192	0.178071	1	0.0775692	0.0119926	0.131423	1	0.0683905	0.041965	0.300148	1	0.0690346	0.0249599	0.178961	1	0.11069	0.0223296	0.165398	1
CLC	-0.0834831	0.0252916	0.179395	1	-0.0737419	0.0542133	0.330157	1	-0.085616	0.0398484	0.29255	1	-0.0844641	0.0236804	0.1732	1	-0.123072	0.0120328	0.108643	1
NPL	-0.0527567	0.0253285	0.179395	1	-0.0456326	0.0524193	0.321248	1	-0.0401231	0.11656	0.488763	1	-0.0537584	0.0234993	0.173101	1	-0.109191	0.0144537	0.12485	1
SFTPD	0.0836159	0.0254601	0.179645	1	0.0723528	0.0595183	0.346516	1	0.0717472	0.0794741	0.413001	1	0.0847375	0.0236074	0.173101	1	0.111721	0.0226671	0.166206	1
OXT	-0.184004	0.0254872	0.179645	1	-0.104058	0.189694	0.60059	1	-0.117328	0.190191	0.602443	1	-0.183984	0.0263067	0.184084	1	-0.106161	0.0298198	0.199892	1
MMP1	0.109237	0.0256592	0.18042	1	0.115759	0.0212848	0.18719	1	0.0845296	0.11986	0.493904	1	0.109304	0.0255642	0.181506	1	0.113741	0.0216869	0.162289	1
PSAP	0.0326125	0.0257858	0.180874	1	0.0332035	0.0249389	0.203924	1	0.0362643	0.0224256	0.207901	1	0.0323676	0.027046	0.187455	1	0.123452	0.0103776	0.0997005	1
RP2	-0.0513121	0.0259337	0.181473	1	-0.0521895	0.0272703	0.217032	1	-0.0452199	0.0836546	0.421312	1	-0.0513008	0.0260814	0.183388	1	-0.116186	0.0196217	0.152317	1
KITLG	-0.0458406	0.0260399	0.18178	1	-0.052865	0.0118079	0.130695	1	-0.0419239	0.0638148	0.37834	1	-0.0452657	0.0281115	0.192547	1	-0.111554	0.0244579	0.175795	1
RTBDN	-0.0357914	0.0261901	0.182001	1	-0.0456934	0.00512932	0.0754114	1	-0.0219747	0.22049	0.632613	1	-0.0354894	0.0280304	0.192444	1	-0.106929	0.0284292	0.194694	1
NPTX2	0.0379777	0.0261967	0.182001	1	0.0292063	0.0940505	0.440162	1	0.0324389	0.0919771	0.443097	1	0.0360332	0.0351093	0.220741	1	0.0965518	0.022859	0.166773	1
IL15RA	0.0316936	0.0263892	0.182902	1	0.028646	0.0506545	0.315076	1	0.0312619	0.0487291	0.323859	1	0.031635	0.0266782	0.18579	1	0.111731	0.023546	0.170504	1
CTSL	0.0289078	0.0265904	0.183859	1	0.0306751	0.021044	0.185649	1	0.026584	0.0678272	0.38584	1	0.0284761	0.0291658	0.195176	1	0.105242	0.0289654	0.197005	1
REG3G	0.0384866	0.0269695	0.186039	1	0.0319532	0.074083	0.38927	1	0.0322821	0.0949638	0.448765	1	0.0387602	0.0259051	0.183034	1	0.0962893	0.0513831	0.289316	1
CSF2RA	0.0744033	0.0271071	0.186078	1	0.0785765	0.0229489	0.1957	1	0.083256	0.0283491	0.236459	1	0.073866	0.0282554	0.192626	1	0.114635	0.0210148	0.158073	1
GALNT2	-0.0316476	0.0271372	0.186078	1	-0.0229018	0.119684	0.499858	1	-0.0256532	0.112251	0.484081	1	-0.0318151	0.0265022	0.185007	1	-0.112859	0.0203262	0.154087	1
APOF	0.0355966	0.0272836	0.186078	1	0.0191706	0.218208	0.6252	1	0.0421042	0.0169003	0.174457	1	0.037086	0.0215491	0.162091	1	0.0620993	0.202225	0.606884	1
IMMT	-0.0505237	0.0272946	0.186078	1	-0.0396428	0.0860325	0.416706	1	-0.0449352	0.057447	0.354297	1	-0.0501492	0.0286022	0.19363	1	-0.102575	0.0340969	0.219593	1
IL2RG	0.0387257	0.0273098	0.186078	1	0.0397729	0.0274365	0.217032	1	0.0296575	0.115818	0.488618	1	0.0382989	0.0291109	0.195176	1	0.0912547	0.065777	0.328998	1
DENND2B	-0.0428837	0.0273587	0.186078	1	-0.0408088	0.0411051	0.281546	1	-0.0537763	0.0148546	0.160154	1	-0.0425956	0.0284047	0.193192	1	-0.0837419	0.0888315	0.387109	1
APLP1	-0.0616368	0.0277255	0.188071	1	-0.0850051	0.00243505	0.0472563	1	-0.0410498	0.184401	0.593796	1	-0.0613696	0.028578	0.19363	1	-0.107065	0.0295822	0.199337	1
SSC5D	0.0535155	0.0277811	0.188071	1	0.0552153	0.0210458	0.185649	1	0.0730607	0.00690972	0.0995753	1	0.052772	0.0304872	0.200759	1	0.10276	0.0345024	0.221226	1
IL10	0.0897675	0.0279177	0.188558	1	0.0943186	0.0246325	0.201987	1	0.0561441	0.212158	0.626219	1	0.0891818	0.0289588	0.195176	1	0.0874935	0.079091	0.364872	1
ATP5PO	-0.0339077	0.0280926	0.1893	1	-0.0325915	0.0402581	0.279693	1	-0.0328592	0.108686	0.477429	1	-0.0333953	0.0305517	0.200759	1	-0.112567	0.0230036	0.167408	1
RAPGEF2	-0.0413564	0.0282875	0.189868	1	-0.0412792	0.0331422	0.247896	1	-0.0408255	0.0434083	0.307449	1	-0.0413991	0.028183	0.192584	1	-0.115317	0.0204289	0.154463	1
ERN1	-0.0424488	0.0284048	0.189868	1	-0.0377987	0.0550929	0.333166	1	-0.0318705	0.142552	0.529971	1	-0.0434452	0.0251276	0.179281	1	-0.106865	0.0300518	0.200261	1
DCN	-0.0259645	0.0284103	0.189868	1	-0.0174084	0.152317	0.550802	1	-0.0119587	0.360061	0.735771	1	-0.0261321	0.0275104	0.18977	1	-0.111561	0.0167784	0.138189	1
CPB1	-0.0716245	0.0284378	0.189868	1	-0.079386	0.0180199	0.167057	1	-0.0644911	0.0675095	0.38584	1	-0.0687181	0.0358996	0.224257	1	-0.115775	0.0192404	0.150967	1
FCGR2A	-0.0719843	0.0285961	0.190488	1	-0.0514386	0.126647	0.514059	1	-0.0884786	0.0228709	0.210023	1	-0.0724491	0.0275778	0.189785	1	-0.0827306	0.0951498	0.398518	1
CD5L	0.0522471	0.0289719	0.192551	1	0.0553855	0.0241088	0.200517	1	0.0499346	0.0592325	0.36148	1	0.0522663	0.0292694	0.19542	1	0.109911	0.0262874	0.184392	1
CLEC4D	0.0778675	0.0293159	0.194393	1	0.0775039	0.0323428	0.243432	1	0.0841825	0.0325336	0.25596	1	0.0759427	0.0337047	0.214223	1	0.10565	0.032492	0.213817	1
DKKL1	-0.103484	0.0296967	0.196471	1	-0.110624	0.0235008	0.197719	1	-0.0801232	0.130611	0.510752	1	-0.101878	0.032325	0.209107	1	-0.115931	0.0166575	0.137756	1
ENO2	-0.0788458	0.0300672	0.19847	1	-0.0767156	0.0399242	0.278037	1	-0.0879355	0.0318577	0.253024	1	-0.0790619	0.0298375	0.197852	1	-0.109389	0.0278899	0.192845	1
JAM3	-0.0547592	0.0301597	0.198631	1	-0.0546117	0.0351132	0.256177	1	-0.0607725	0.0273952	0.231702	1	-0.0550226	0.0294122	0.195924	1	-0.0977759	0.0490874	0.282449	1
CHEK2	0.0259136	0.0302791	0.198967	1	0.0214411	0.0813966	0.406424	1	0.0232911	0.08203	0.419899	1	0.0264063	0.0272897	0.188694	1	0.110268	0.0260359	0.183512	1
MET	0.0239377	0.0306191	0.200748	1	0.0148905	0.178813	0.584201	1	0.0233306	0.0673705	0.38584	1	0.0247393	0.0267457	0.185816	1	0.105557	0.0294107	0.199103	1
GLP1R	0.0258165	0.0309274	0.202217	1	0.02832	0.0214183	0.187233	1	0.0296442	0.0259573	0.227595	1	0.0256607	0.031952	0.208081	1	0.0863699	0.0749007	0.352239	1
MLN	0.106218	0.0310865	0.202217	1	0.102921	0.0414092	0.2823	1	0.110033	0.0456161	0.313525	1	0.106538	0.0307142	0.201372	1	0.0993259	0.0329394	0.214033	1
CD79B	-0.0523673	0.0310969	0.202217	1	-0.0437987	0.073926	0.389147	1	-0.054876	0.0498219	0.32887	1	-0.0540675	0.0261939	0.183736	1	-0.111046	0.0238378	0.172188	1
MSLN	0.0712079	0.031121	0.202217	1	0.0747957	0.0274274	0.217032	1	0.0795976	0.0345589	0.26711	1	0.0706346	0.0326308	0.210151	1	0.0849229	0.0811851	0.368345	1
NGRN	-0.0201441	0.0314667	0.204008	1	-0.0223108	0.0199453	0.179224	1	-0.0168046	0.0611573	0.369355	1	-0.0201595	0.0313185	0.204413	1	-0.0655999	0.186289	0.581852	1
COL28A1	-0.079802	0.0318819	0.20624	1	-0.0754059	0.0481516	0.30475	1	-0.059757	0.1312	0.510752	1	-0.0796885	0.0322695	0.209107	1	-0.0935685	0.0586629	0.311052	1
IGF1R	-0.0246656	0.0323133	0.208568	1	-0.0200949	0.0894334	0.426601	1	-0.0289599	0.0213533	0.202726	1	-0.0248078	0.0321047	0.208609	1	-0.0980846	0.0409072	0.247936	1
LGMN	0.0430804	0.0324974	0.20909	1	0.0515573	0.0121341	0.1318	1	0.0548087	0.016528	0.171221	1	0.0425545	0.034736	0.218867	1	0.100492	0.0432428	0.256898	1
SIGLEC5	0.131895	0.0325951	0.20909	1	0.138725	0.0283567	0.221899	1	0.143593	0.0398977	0.29255	1	0.128532	0.0373245	0.231174	1	0.108979	0.0280669	0.193151	1
CDON	-0.0306221	0.0326097	0.20909	1	-0.025134	0.0852564	0.416133	1	-0.0266838	0.108738	0.477429	1	-0.0296774	0.0434798	0.255896	1	-0.0998263	0.0380266	0.235522	1
CAT	-0.059754	0.0332377	0.212648	1	-0.060491	0.0357436	0.259354	1	-0.0573477	0.0684319	0.387138	1	-0.0600164	0.0327743	0.210521	1	-0.100465	0.0378554	0.235464	1
SCLY	-0.057618	0.0344603	0.219987	1	-0.0481058	0.0769236	0.39354	1	-0.0419026	0.182983	0.592306	1	-0.0561495	0.0408962	0.24464	1	-0.0989017	0.0373416	0.232765	1
SLAMF7	-0.0682395	0.0345844	0.220296	1	-0.064312	0.0520375	0.320256	1	-0.0767731	0.031805	0.253024	1	-0.0700004	0.0304133	0.200756	1	-0.1043	0.0357643	0.225835	1
GPIHBP1	-0.0560783	0.034857	0.221433	1	-0.0426518	0.11799	0.498103	1	-0.0497461	0.0860261	0.425172	1	-0.0567474	0.0328328	0.210521	1	-0.106184	0.0324236	0.213817	1
KRT18	-0.0982234	0.0349151	0.221433	1	-0.0726649	0.107139	0.473986	1	-0.0516363	0.306957	0.696055	1	-0.0995094	0.0333797	0.213088	1	-0.0958866	0.0416362	0.249672	1
THBS4	-0.0543768	0.0352479	0.223058	1	-0.0339585	0.18198	0.58926	1	-0.0367322	0.201391	0.615767	1	-0.0549174	0.03346	0.213134	1	-0.103731	0.0347015	0.222014	1
PTPRN2	-0.0368724	0.0354522	0.223569	1	-0.0493598	0.00554603	0.0807225	1	-0.0330517	0.0895939	0.436864	1	-0.0378738	0.0310203	0.202922	1	-0.104113	0.0355734	0.225118	1
FOXJ3	-0.0450212	0.0354823	0.223569	1	-0.0497293	0.0237532	0.198852	1	-0.042624	0.0544968	0.346037	1	-0.0455881	0.0333191	0.213088	1	-0.0695107	0.162669	0.537472	1
RAB10	-0.0565703	0.035873	0.225543	1	-0.0529423	0.0557169	0.334894	1	-0.06123	0.0451602	0.312582	1	-0.0565241	0.0362209	0.22578	1	-0.11119	0.0255486	0.181395	1
MDK	0.0586454	0.0359713	0.225673	1	0.0534248	0.0625965	0.351886	1	0.0527352	0.0973565	0.454174	1	0.0572968	0.040495	0.24464	1	0.0990483	0.0434614	0.257671	1
IL12B	-0.0647601	0.0360671	0.225788	1	-0.051362	0.0987	0.453179	1	-0.0681654	0.0519963	0.337841	1	-0.0669259	0.0303722	0.200756	1	-0.0998445	0.0409678	0.247936	1
CSF2	-0.0328386	0.0362292	0.226316	1	-0.0266368	0.0963713	0.44585	1	-0.0254296	0.114044	0.484387	1	-0.0320855	0.040811	0.24464	1	-0.0927914	0.0596833	0.313607	1
CD46	-0.032195	0.036538	0.227756	1	-0.031411	0.0450208	0.292535	1	-0.0380744	0.0231068	0.211521	1	-0.0326712	0.0341168	0.215623	1	-0.0907921	0.0642361	0.325202	1
HDGFL2	-0.0695301	0.0366343	0.227869	1	-0.0714002	0.0349496	0.256137	1	-0.0604901	0.0956256	0.451161	1	-0.0700966	0.0354289	0.22227	1	-0.0951748	0.0551252	0.300835	1
PCDH9	-0.0361559	0.03674	0.228038	1	-0.032144	0.0686913	0.372072	1	-0.0349852	0.0828184	0.419899	1	-0.0355992	0.0405337	0.24464	1	-0.106107	0.0300633	0.200261	1
YAP1	-0.030225	0.0369448	0.228362	1	-0.0297722	0.0331506	0.247896	1	-0.0241629	0.129978	0.510752	1	-0.0310176	0.0324615	0.209524	1	-0.0896256	0.0469364	0.273263	1
DEFB116	0.0562893	0.0369489	0.228362	1	0.0556073	0.0448081	0.291804	1	0.0520917	0.104156	0.4679	1	0.0566224	0.0358323	0.224257	1	0.105941	0.0317846	0.210284	1
DNAJA1	0.0345006	0.0370478	0.228487	1	0.0362653	0.0332117	0.247896	1	0.0338072	0.0651415	0.380157	1	0.0343009	0.0381373	0.23538	1	0.0805882	0.10354	0.414587	1
CTRL	-0.0733609	0.0373119	0.22963	1	-0.0682062	0.0570402	0.336122	1	-0.0591728	0.133322	0.513361	1	-0.0736271	0.0366302	0.227843	1	-0.0999388	0.0448841	0.265354	1
CFB	-0.0372852	0.0374685	0.230107	1	-0.0355214	0.0385106	0.272098	1	-0.0313502	0.131792	0.510752	1	-0.0360593	0.0451507	0.263873	1	-0.0964444	0.050082	0.285301	1
ARID3A	0.0289373	0.037867	0.232065	1	0.0312179	0.0292208	0.225031	1	0.0368285	0.0162932	0.169391	1	0.0288651	0.0383341	0.235679	1	0.126041	0.0110292	0.103903	1
TCTN3	-0.0319442	0.0385986	0.235774	1	-0.0291566	0.06082	0.350974	1	-0.017604	0.300355	0.694721	1	-0.0323648	0.036746	0.228076	1	-0.110975	0.0225412	0.166206	1
THPO	0.0431331	0.0386342	0.235774	1	0.0378303	0.0775692	0.395888	1	0.0397543	0.0771924	0.40941	1	0.0433194	0.0381654	0.23538	1	0.108779	0.0278149	0.192784	1
ALMS1	0.0315232	0.0387773	0.236152	1	0.0267826	0.0872581	0.419849	1	0.0258622	0.164576	0.562302	1	0.0311765	0.0409651	0.24464	1	0.0575353	0.245803	0.640208	1
TNFRSF17	-0.042075	0.0394322	0.239456	1	-0.0444563	0.0339972	0.251475	1	-0.0427562	0.0626009	0.373425	1	-0.043323	0.034147	0.215623	1	-0.0964196	0.0511849	0.28884	1
TPK1	-0.0291236	0.0394844	0.239456	1	-0.0210607	0.147144	0.54383	1	-0.028572	0.0643484	0.37842	1	-0.0293578	0.038552	0.236263	1	-0.101362	0.0402503	0.244611	1
NID1	0.043133	0.0396874	0.240073	1	0.0388186	0.0703995	0.376715	1	0.0455985	0.0502455	0.330916	1	0.0431601	0.0395446	0.241662	1	0.101725	0.0365894	0.229079	1
SNAPIN	-0.0615692	0.0397509	0.240073	1	-0.0514814	0.0939406	0.440162	1	-0.0672427	0.0449186	0.312582	1	-0.0621599	0.0383757	0.235679	1	-0.0987939	0.0461233	0.269609	1
SCN3B	0.0344949	0.0398403	0.240114	1	0.0322904	0.0611518	0.350974	1	0.0219159	0.284596	0.677601	1	0.0344361	0.0401702	0.244124	1	0.0888814	0.0701671	0.338733	1
IL4R	0.0397504	0.03998	0.240459	1	0.0349952	0.0780024	0.396274	1	0.054979	0.0111079	0.132521	1	0.0391101	0.0435138	0.255896	1	0.117623	0.0160322	0.134495	1
LAYN	-0.0367292	0.0402989	0.241468	1	-0.0350822	0.0565222	0.335788	1	-0.0318612	0.103516	0.4679	1	-0.0365921	0.0411773	0.245127	1	-0.0919342	0.0490864	0.282449	1
RCC1	-0.0497666	0.0403138	0.241468	1	-0.0474808	0.0570117	0.336122	1	-0.0353951	0.148168	0.5378	1	-0.0499234	0.039682	0.241662	1	-0.0959769	0.0533325	0.297415	1
FCER1A	0.0245383	0.0408047	0.243906	1	0.0229675	0.0623941	0.351886	1	0.0133469	0.328767	0.708919	1	0.0245361	0.0408182	0.24464	1	0.0827194	0.0965777	0.401052	1
SPINK2	-0.0394859	0.0411505	0.245189	1	-0.0414025	0.0361512	0.259843	1	-0.0389514	0.0772126	0.40941	1	-0.0396886	0.0403001	0.244403	1	-0.0891023	0.0495385	0.283361	1
BSG	-0.0221756	0.0411877	0.245189	1	-0.0185578	0.0904221	0.428695	1	-0.016979	0.165766	0.56438	1	-0.0220873	0.0424699	0.251792	1	-0.103762	0.0310097	0.205625	1
GP2	-0.0939025	0.0417642	0.248027	1	-0.105391	0.0246302	0.201987	1	-0.0899046	0.0829803	0.419899	1	-0.0950259	0.0396229	0.241662	1	-0.100042	0.0392141	0.239815	1
CXCL9	0.0726156	0.0419104	0.248027	1	0.069372	0.0584886	0.341888	1	0.0669954	0.0897683	0.436982	1	0.0706157	0.0483191	0.276884	1	0.109262	0.0168427	0.138189	1
SERPINA6	-0.0179788	0.0419201	0.248027	1	-0.020622	0.0220846	0.190767	1	-0.015952	0.120578	0.495067	1	-0.0174084	0.0496934	0.282534	1	-0.0918165	0.0416685	0.249672	1
DPT	-0.0308899	0.042542	0.250792	1	-0.0207236	0.158187	0.559209	1	-0.0292663	0.0844462	0.423103	1	-0.0312803	0.0434541	0.255896	1	-0.0873122	0.0546351	0.300154	1
SERPINA3	0.0153265	0.0425597	0.250792	1	0.00885085	0.252752	0.657045	1	0.0111674	0.200087	0.615701	1	0.0154129	0.0417705	0.248151	1	0.108529	0.0274759	0.190888	1
CFHR2	0.0589193	0.0426552	0.250847	1	0.0545263	0.066783	0.366112	1	0.0752617	0.0258476	0.227595	1	0.0594106	0.0410115	0.24464	1	0.100648	0.04261	0.254176	1
RELT	-0.0302593	0.0444053	0.260613	1	-0.0255635	0.0883969	0.422534	1	-0.0375741	0.0274603	0.231702	1	-0.0320367	0.0339662	0.215415	1	-0.0850371	0.0555186	0.302084	1
KAZALD1	-0.0500397	0.0446101	0.261288	1	-0.0491042	0.0550647	0.333166	1	-0.0424415	0.122833	0.49734	1	-0.0510344	0.0407403	0.24464	1	-0.0896411	0.0690457	0.33777	1
ANGPT2	0.0431773	0.0447739	0.261721	1	0.0498641	0.0228411	0.19556	1	0.059523	0.0139178	0.153556	1	0.0411926	0.0559842	0.304049	1	0.104667	0.032539	0.213817	1
INHBB	0.0528	0.0448962	0.261909	1	0.0505019	0.0562319	0.335433	1	0.05892	0.0433766	0.307449	1	0.0520851	0.0479293	0.275736	1	0.105649	0.0280289	0.193151	1
GALNT5	0.0268355	0.0449953	0.261963	1	0.021008	0.125603	0.512945	1	0.0284191	0.0586056	0.358405	1	0.0271372	0.0428327	0.253427	1	0.083194	0.0894533	0.387874	1
CD40	-0.0547548	0.0455014	0.264381	1	-0.0562702	0.0440408	0.289265	1	-0.0665685	0.0271573	0.231702	1	-0.0549434	0.0450123	0.263644	1	-0.0990559	0.0452725	0.265361	1
THSD1	-0.022214	0.0461259	0.267475	1	-0.0232742	0.0421565	0.28303	1	-0.0206501	0.104432	0.468413	1	-0.0221055	0.0471874	0.273105	1	-0.0769821	0.119679	0.452902	1
OFD1	0.0549114	0.0463443	0.267595	1	0.0520203	0.0663512	0.364431	1	0.0582923	0.079253	0.412711	1	0.0549006	0.0463737	0.269449	1	0.0700242	0.159172	0.532584	1
PAGR1	-0.0431428	0.0463931	0.267595	1	-0.0415117	0.0619538	0.350974	1	-0.0445463	0.064682	0.378852	1	-0.0433921	0.0452328	0.263873	1	-0.0898867	0.0709555	0.341404	1
SERPINI1	-0.0303671	0.0464224	0.267595	1	-0.027727	0.0766944	0.393059	1	-0.0260826	0.119246	0.493904	1	-0.0300405	0.0492487	0.280554	1	-0.0804972	0.0971649	0.401771	1
SOD1	-0.0514411	0.0467174	0.268764	1	-0.0527818	0.0463908	0.299431	1	-0.0702403	0.0136671	0.152432	1	-0.051763	0.0455052	0.264931	1	-0.0886527	0.0721054	0.344373	1
ECHDC3	-0.0746253	0.0477138	0.273954	1	-0.0779705	0.0407302	0.280943	1	-0.0516313	0.225192	0.634441	1	-0.0729153	0.0539362	0.298063	1	-0.0869869	0.0775052	0.359837	1
GPD1	-0.0574332	0.0481663	0.275517	1	-0.0331764	0.226029	0.631448	1	-0.0621699	0.0582295	0.356855	1	-0.0568267	0.0520971	0.291644	1	-0.0982875	0.0463563	0.270427	1
EPO	-0.083248	0.0481753	0.275517	1	-0.0607741	0.155395	0.557151	1	-0.107315	0.0262749	0.228317	1	-0.0837881	0.0471905	0.273105	1	-0.0841805	0.0904422	0.388315	1
QDPR	-0.0472225	0.048576	0.277264	1	-0.0462383	0.0582551	0.341209	1	-0.0523565	0.0528414	0.341067	1	-0.0472258	0.0489983	0.280224	1	-0.0923192	0.0624507	0.32006	1
FCER2	-0.0549229	0.0488034	0.277877	1	-0.0340317	0.223433	0.629631	1	-0.070823	0.0234997	0.214444	1	-0.0551861	0.0479244	0.275736	1	-0.0942216	0.0567562	0.305595	1
IZUMO1	0.0369979	0.0488743	0.277877	1	0.0422987	0.0285229	0.221968	1	0.0311891	0.177839	0.57972	1	0.0370983	0.0482532	0.276884	1	0.0826689	0.0952828	0.398518	1
FST	-0.0549597	0.0493205	0.279868	1	-0.0617095	0.0306832	0.233819	1	-0.0574669	0.0699202	0.389972	1	-0.0562945	0.04445	0.260875	1	-0.0921755	0.0570661	0.306494	1
SPINT2	0.0443146	0.0498013	0.281845	1	0.0433556	0.0611729	0.350974	1	0.0439368	0.0934621	0.444832	1	0.0433742	0.0548935	0.30207	1	0.0945206	0.0543359	0.300154	1
KLK8	-0.0371846	0.0498627	0.281845	1	-0.0311824	0.10708	0.473986	1	-0.0346267	0.0806745	0.415587	1	-0.0371808	0.0498867	0.28308	1	-0.0941413	0.0508661	0.288638	1
REG1A	0.0512285	0.0500215	0.282195	1	0.0439451	0.100767	0.458266	1	0.0452861	0.131904	0.510752	1	0.0518575	0.0473922	0.273727	1	0.0761488	0.116991	0.447516	1
MAEA	-0.0334155	0.0508291	0.286196	1	-0.0327361	0.0627374	0.351886	1	-0.0410457	0.0204007	0.196066	1	-0.033326	0.0514512	0.289699	1	-0.0616959	0.214455	0.613938	1
SORBS1	0.0384573	0.0509296	0.286209	1	0.0438586	0.0268238	0.215107	1	0.0543562	0.00742114	0.103363	1	0.0377259	0.0555326	0.30332	1	0.0897724	0.0657251	0.328998	1
SAT1	0.0341999	0.0512052	0.286755	1	0.0398777	0.0271443	0.217032	1	0.0470861	0.0139555	0.153556	1	0.0339269	0.0530767	0.295423	1	0.0628267	0.197948	0.600236	1
DHODH	0.0300463	0.0512238	0.286755	1	0.0349216	0.027595	0.217278	1	0.0232085	0.211809	0.626219	1	0.0299846	0.0516827	0.290055	1	0.0606915	0.221434	0.617821	1
COL5A1	-0.0387421	0.051648	0.288575	1	-0.0315458	0.122591	0.506908	1	-0.0408432	0.0797342	0.413001	1	-0.0391987	0.0492095	0.280554	1	-0.0921467	0.0612937	0.316358	1
IL1RN	0.0660454	0.0524348	0.29241	1	0.0854171	0.00580924	0.0833039	1	0.0863028	0.0209604	0.200052	1	0.065408	0.0547594	0.301903	1	0.102356	0.0382312	0.236287	1
MDH1	-0.0404981	0.0537013	0.298899	1	-0.0369437	0.0855414	0.416133	1	-0.0477521	0.0474372	0.318179	1	-0.0405144	0.0539606	0.298063	1	-0.107892	0.0295298	0.199337	1
WFDC2	0.0407197	0.0539124	0.299502	1	0.0312831	0.149192	0.545616	1	0.048624	0.028757	0.238515	1	0.039547	0.0626088	0.32087	1	0.0952732	0.0353696	0.224316	1
STXBP3	-0.0309016	0.0543245	0.300606	1	-0.0297749	0.0714551	0.380963	1	-0.0460069	0.0195659	0.191417	1	-0.0310937	0.0528382	0.295224	1	-0.0796565	0.108969	0.432755	1
ADAMTS16	0.032602	0.0543945	0.300606	1	0.0352299	0.0422264	0.28303	1	0.0291719	0.156399	0.549188	1	0.0330768	0.051064	0.288886	1	0.0790754	0.0829048	0.371858	1
PLA2G1B	-0.0461575	0.0544209	0.300606	1	-0.0569944	0.0176103	0.165043	1	-0.0448562	0.0891846	0.43633	1	-0.0438562	0.0678644	0.33641	1	-0.0883126	0.0714244	0.342531	1
LILRA2	0.0391015	0.0551101	0.303303	1	0.0418432	0.0422204	0.28303	1	0.0491708	0.0423109	0.30188	1	0.0387524	0.0581891	0.308755	1	0.0911358	0.060047	0.314017	1
RBKS	-0.053748	0.0552196	0.303303	1	-0.0488137	0.0868011	0.419035	1	-0.0468611	0.11702	0.488763	1	-0.0533471	0.058036	0.308755	1	-0.0956045	0.0474839	0.27535	1
TP53I3	-0.0510707	0.0552217	0.303303	1	-0.0489286	0.0718821	0.381841	1	-0.0597677	0.0439375	0.308197	1	-0.0509901	0.0558491	0.303881	1	-0.0931482	0.0601661	0.314017	1
PCDHB15	-0.0389246	0.0554785	0.303846	1	-0.0427725	0.0405434	0.280337	1	-0.0441742	0.0619321	0.37172	1	-0.0392598	0.053526	0.296789	1	-0.102821	0.0386843	0.238175	1
MAPK9	-0.0448572	0.0556573	0.303846	1	-0.0351587	0.143484	0.541741	1	-0.0538713	0.041198	0.297586	1	-0.0457882	0.0512075	0.288886	1	-0.0919508	0.0628226	0.3214	1
CXCL5	-0.122652	0.0557313	0.303846	1	-0.114183	0.0821713	0.40959	1	-0.160749	0.0224099	0.207901	1	-0.121242	0.0588661	0.308755	1	-0.0936281	0.0562526	0.30437	1
APEX1	-0.0637158	0.0557382	0.303846	1	-0.0585824	0.0838449	0.412982	1	-0.0527397	0.149443	0.538874	1	-0.0648295	0.0517136	0.290055	1	-0.0865573	0.080693	0.367601	1
CD6	0.056716	0.0560788	0.304602	1	0.066047	0.0289156	0.223865	1	0.0719872	0.0308217	0.25062	1	0.0574289	0.0533872	0.296584	1	0.0936657	0.0551859	0.300835	1
ALDH1A1	-0.0583278	0.0560862	0.304602	1	-0.0439655	0.151875	0.550069	1	-0.0493966	0.150555	0.539139	1	-0.0585364	0.0561301	0.304142	1	-0.0827522	0.0838924	0.374556	1
ITPRIP	0.0313902	0.0565351	0.305894	1	0.0319182	0.0591763	0.345215	1	0.0363892	0.0564407	0.351066	1	0.0313721	0.0566539	0.305406	1	0.061603	0.207184	0.607364	1
PRKAB1	0.0538675	0.056613	0.305894	1	0.0502976	0.0829397	0.411454	1	0.051962	0.10852	0.477429	1	0.053606	0.0579596	0.308755	1	0.0755953	0.128646	0.468696	1
BTC	0.075564	0.0566393	0.305894	1	0.0578719	0.155604	0.557151	1	0.0494802	0.274255	0.672015	1	0.0759357	0.0555637	0.30332	1	0.0853248	0.0864257	0.38098	1
RNASE3	-0.118509	0.056961	0.307062	1	-0.113921	0.0731342	0.38708	1	-0.0666708	0.309619	0.699224	1	-0.120455	0.05306	0.295423	1	-0.0908452	0.0677902	0.332778	1
DAPK2	-0.0439457	0.0570822	0.307147	1	-0.0490462	0.038896	0.273291	1	-0.0468408	0.0479097	0.320609	1	-0.0442169	0.0555912	0.30332	1	-0.0756331	0.127315	0.465287	1
L3HYPDH	-0.0874398	0.057285	0.307669	1	-0.0958735	0.0420762	0.28303	1	-0.0987051	0.0633627	0.376426	1	-0.0872814	0.0579687	0.308755	1	-0.0978281	0.049488	0.283361	1
LARP1	-0.0548433	0.0574291	0.307875	1	-0.0492471	0.0965253	0.44585	1	-0.0485143	0.113361	0.484387	1	-0.0552386	0.0556417	0.30332	1	-0.0767598	0.123245	0.455866	1
IFNL2	0.0462968	0.0577517	0.308469	1	0.0546296	0.0295623	0.22706	1	0.0454503	0.115087	0.48624	1	0.0461699	0.058433	0.308755	1	0.0510873	0.301816	0.700726	1
CD99L2	-0.0257957	0.0577519	0.308469	1	-0.0241883	0.0736047	0.388187	1	-0.0298518	0.0580545	0.356855	1	-0.0259243	0.057044	0.306941	1	-0.0903411	0.0671396	0.330738	1
CD72	-0.0413059	0.0582994	0.310823	1	-0.0305133	0.156386	0.558234	1	-0.0588982	0.0162693	0.169391	1	-0.0416686	0.0565762	0.305406	1	-0.0944636	0.0550871	0.300835	1
SCGN	0.0422429	0.0587321	0.312185	1	0.035902	0.116713	0.495263	1	0.0287934	0.241814	0.642418	1	0.0427165	0.0562104	0.304142	1	0.0952033	0.0527728	0.294859	1
HIP1	-0.025238	0.0589733	0.312185	1	-0.0224755	0.102051	0.458266	1	-0.0200883	0.175404	0.577564	1	-0.0249701	0.061694	0.31674	1	-0.111893	0.0220479	0.163728	1
ARG2	-0.0265446	0.0590087	0.312185	1	-0.0208286	0.149972	0.547078	1	-0.031783	0.0452067	0.312582	1	-0.0266085	0.0583725	0.308755	1	-0.11043	0.0253009	0.180228	1
LRIG1	0.0363257	0.0590656	0.312185	1	0.0364958	0.0626444	0.351886	1	0.0310399	0.153605	0.544611	1	0.0361642	0.0603971	0.313397	1	0.0945648	0.0546387	0.300154	1
SCRN1	-0.0566361	0.0591075	0.312185	1	-0.0464132	0.132096	0.523173	1	-0.0670445	0.0433409	0.307449	1	-0.0563301	0.0607897	0.313924	1	-0.0823689	0.0971049	0.401771	1
SUSD4	-0.0401375	0.0598703	0.312185	1	-0.0492785	0.0245019	0.201987	1	-0.0407614	0.0829378	0.419899	1	-0.0416368	0.0511604	0.288886	1	-0.0862554	0.0768562	0.359115	1
TP53BP1	-0.072751	0.0598897	0.312185	1	-0.0809272	0.0417861	0.28303	1	-0.0666507	0.111428	0.483335	1	-0.0715761	0.0641371	0.324701	1	-0.0931811	0.0608307	0.314956	1
BCAT1	-0.028845	0.0599974	0.312185	1	-0.0188107	0.230583	0.635005	1	-0.0350935	0.0376184	0.282	1	-0.0289963	0.0586637	0.308755	1	-0.0931958	0.0572014	0.306654	1
ATP6AP2	0.0348605	0.0600768	0.312185	1	0.0329346	0.0830204	0.411454	1	0.0259212	0.236723	0.641024	1	0.035032	0.0588047	0.308755	1	0.0405458	0.411805	0.803265	1
PAXX	-0.044153	0.0601124	0.312185	1	-0.0386416	0.105874	0.471703	1	-0.0548286	0.0328192	0.256819	1	-0.044495	0.0585746	0.308755	1	-0.0754667	0.126603	0.464204	1
LYAR	-0.041718	0.0601284	0.312185	1	-0.0411239	0.0716731	0.381427	1	-0.040561	0.0931803	0.444832	1	-0.0418859	0.0590895	0.308814	1	-0.0586019	0.237637	0.636805	1
TNFRSF10A	0.0345529	0.0601537	0.312185	1	0.0368172	0.0439001	0.289125	1	0.0473563	0.0271052	0.231702	1	0.0337723	0.0662625	0.331997	1	0.0475503	0.321923	0.720679	1
HMCN2	-0.0542449	0.0601542	0.312185	1	-0.0306476	0.300658	0.696273	1	-0.0398624	0.199172	0.615488	1	-0.0549669	0.057867	0.308755	1	-0.101344	0.0397288	0.242454	1
PRTG	-0.0258234	0.0602004	0.312185	1	-0.012856	0.361276	0.739055	1	-0.0126802	0.407652	0.764765	1	-0.0256109	0.0627987	0.321278	1	-0.0916495	0.0637041	0.323635	1
MATN3	0.0330702	0.060254	0.312185	1	0.0261879	0.143483	0.541741	1	0.0276092	0.162047	0.557567	1	0.0313071	0.0774766	0.359153	1	0.0851449	0.082706	0.371858	1
IL6	0.0792932	0.0602707	0.312185	1	0.1012	0.0132088	0.138955	1	0.0704026	0.167417	0.566343	1	0.0796473	0.0592111	0.308895	1	0.030009	0.536555	0.85758	1
VGF	-0.0293274	0.0604204	0.312404	1	-0.0424047	0.00716682	0.0944009	1	-0.0206526	0.229852	0.635723	1	-0.0295698	0.0586701	0.308755	1	-0.0913914	0.0633872	0.322588	1
HEPACAM2	-0.0403877	0.0614705	0.31685	1	-0.0427867	0.0527034	0.32231	1	-0.0343354	0.151965	0.542122	1	-0.0406652	0.0597339	0.311065	1	-0.0963944	0.0523141	0.292858	1
REG4	0.0496108	0.0615079	0.31685	1	0.047673	0.0803789	0.402725	1	0.0545092	0.0581898	0.356855	1	0.0502436	0.0585865	0.308755	1	0.100145	0.0351924	0.224238	1
CEBPB	-0.035341	0.0616067	0.31685	1	-0.0350713	0.0694378	0.372253	1	-0.0397875	0.0407955	0.295412	1	-0.0356868	0.0590861	0.308814	1	-0.0840283	0.0892818	0.387874	1
CRHBP	-0.0295428	0.0617269	0.316909	1	-0.0215945	0.169272	0.576246	1	-0.0346455	0.0507616	0.333159	1	-0.0295369	0.0629231	0.321349	1	-0.0887025	0.0672546	0.330738	1
KLK3	-0.0814413	0.0628462	0.321967	1	-0.0823027	0.0673372	0.367765	1	-0.0857614	0.0394724	0.290897	1	-0.0742053	0.0953405	0.402226	1	-0.0571557	0.073257	0.347314	1
ITGB7	-0.0464702	0.0633327	0.321967	1	-0.0488253	0.0576863	0.339242	1	-0.0465509	0.100196	0.462971	1	-0.0454892	0.0700893	0.341187	1	-0.091155	0.0658945	0.32902	1
NAGPA	-0.0201881	0.0633442	0.321967	1	-0.0180575	0.102034	0.458266	1	-0.0127874	0.298022	0.692926	1	-0.019482	0.0777855	0.359668	1	-0.0909949	0.0633151	0.322588	1
MDGA1	-0.071105	0.0633595	0.321967	1	-0.0601852	0.126056	0.513935	1	-0.0734711	0.0859967	0.425172	1	-0.0702757	0.0678674	0.33641	1	-0.0928019	0.0546485	0.300154	1
NGFR	-0.0215919	0.0633717	0.321967	1	-0.0215963	0.0709252	0.378832	1	-0.0206752	0.0944418	0.447024	1	-0.0215833	0.0634556	0.322936	1	-0.101716	0.0379529	0.235522	1
HAVCR2	0.0356023	0.0633758	0.321967	1	0.0391212	0.0399032	0.278037	1	0.0296839	0.175789	0.577564	1	0.034409	0.0731921	0.349124	1	0.0998151	0.0387004	0.238175	1
ANGPT1	0.0861012	0.0635588	0.322334	1	0.0921253	0.0533731	0.325722	1	0.0539195	0.2868	0.68153	1	0.0859921	0.0640075	0.324609	1	0.0956009	0.0544838	0.300154	1
THBD	-0.0277721	0.0641199	0.324614	1	-0.0290554	0.0579039	0.339835	1	-0.0348693	0.0323488	0.255683	1	-0.028247	0.0608222	0.313924	1	-0.0872464	0.0668583	0.330432	1
SNCG	-0.0705284	0.0644457	0.325697	1	-0.0457148	0.21583	0.622826	1	-0.0673852	0.122115	0.49734	1	-0.070953	0.0631025	0.321701	1	-0.089333	0.0608033	0.314956	1
NGF	0.00794609	0.0645963	0.325892	1	0.00825512	0.0618111	0.350974	1	0.0102909	0.0260572	0.227785	1	0.00786083	0.0674994	0.336373	1	0.092423	0.0609138	0.314956	1
FSHB	0.0494049	0.0650997	0.327401	1	0.0343815	0.208065	0.616779	1	0.04729	0.135276	0.514359	1	0.0519186	0.0838813	0.369967	1	0.0677497	0.0505753	0.287548	1
BAG6	-0.0364591	0.0651685	0.327401	1	-0.0324382	0.109485	0.479985	1	-0.0400623	0.0714505	0.395724	1	-0.0363828	0.0662225	0.331997	1	-0.0835999	0.0919437	0.391871	1
TBC1D17	-0.044641	0.0652765	0.327401	1	-0.0495543	0.0463011	0.299431	1	-0.0460074	0.0858375	0.425172	1	-0.0453605	0.0610843	0.314719	1	-0.0992866	0.0449398	0.265354	1
ENAH	-0.0469631	0.0653452	0.327401	1	-0.0303507	0.239172	0.64287	1	-0.0321113	0.248218	0.650671	1	-0.0476709	0.061501	0.316307	1	-0.0883125	0.0738702	0.349085	1
APOL1	-0.0587663	0.0657148	0.328687	1	-0.0515587	0.114431	0.491344	1	-0.0581681	0.108001	0.477429	1	-0.0579546	0.0698526	0.340605	1	-0.0488848	0.318034	0.717712	1
GLYR1	-0.0552052	0.0661379	0.330236	1	-0.0525922	0.0882941	0.422534	1	-0.0524627	0.107967	0.477429	1	-0.0548144	0.0680658	0.33641	1	-0.111334	0.0253224	0.180228	1
HSDL2	-0.0443282	0.066611	0.330998	1	-0.0333351	0.175036	0.581643	1	-0.0531837	0.0542249	0.34586	1	-0.0440757	0.0683309	0.33641	1	-0.0831723	0.0931368	0.394825	1
IDO1	-0.0584357	0.0667122	0.330998	1	-0.0415241	0.201232	0.608925	1	-0.0536111	0.145772	0.535862	1	-0.0582594	0.0685699	0.336605	1	-0.103925	0.0329341	0.214033	1
SERPINA12	-0.114852	0.0668249	0.330998	1	-0.0973791	0.129481	0.518953	1	-0.126039	0.0722253	0.398197	1	-0.115528	0.06555	0.330131	1	-0.0817094	0.0938786	0.395423	1
CD38	-0.0312754	0.0669162	0.330998	1	-0.0175739	0.309931	0.702224	1	-0.0264436	0.170041	0.570921	1	-0.0324037	0.0587591	0.308755	1	-0.0777905	0.0558724	0.303441	1
LMOD1	-0.0326765	0.0669437	0.330998	1	-0.0374877	0.0408424	0.280943	1	-0.026518	0.160006	0.556484	1	-0.0335024	0.060372	0.313397	1	-0.0677659	0.129704	0.47137	1
GSTA3	-0.073549	0.0669728	0.330998	1	-0.0497367	0.20265	0.610271	1	-0.0246565	0.564339	0.83008	1	-0.0746172	0.0639442	0.324609	1	-0.0776857	0.113976	0.442649	1
F10	-0.0254591	0.0672902	0.332003	1	-0.0217468	0.125041	0.511946	1	-0.0233291	0.123232	0.49734	1	-0.0255693	0.0682301	0.33641	1	-0.090398	0.0665295	0.330432	1
EGFLAM	-0.0285692	0.0675938	0.332937	1	-0.0215759	0.179197	0.584799	1	-0.0183346	0.291341	0.688013	1	-0.0287169	0.0661583	0.331997	1	-0.0814493	0.0983803	0.405071	1
DHPS	-0.0363893	0.0678203	0.333203	1	-0.0283003	0.163982	0.568784	1	-0.035412	0.126582	0.506205	1	-0.0368063	0.0648895	0.32794	1	-0.0835698	0.0918258	0.391871	1
INPP1	-0.0540645	0.0678883	0.333203	1	-0.0445468	0.14327	0.541741	1	-0.0544995	0.0967418	0.453487	1	-0.0538908	0.0691598	0.33893	1	-0.08414	0.08979	0.387874	1
KIR2DL3	0.0755432	0.0683229	0.333203	1	0.0754339	0.0763528	0.393059	1	0.041661	0.363404	0.737456	1	0.0745668	0.0719592	0.348331	1	0.0959219	0.0515416	0.289648	1
KIRREL2	-0.0387142	0.06833	0.333203	1	-0.0430411	0.0470062	0.300077	1	-0.0386201	0.109492	0.479294	1	-0.0385483	0.0696011	0.339948	1	-0.0863103	0.079877	0.365601	1
ADAMTS8	-0.0458432	0.0683674	0.333203	1	-0.0357692	0.160851	0.562108	1	-0.0355383	0.209829	0.624273	1	-0.0433655	0.0854952	0.37425	1	-0.0894857	0.071072	0.341404	1
CD109	-0.0331395	0.0684052	0.333203	1	-0.0280783	0.132062	0.523173	1	-0.0446642	0.0294497	0.242856	1	-0.0324105	0.075293	0.353513	1	-0.0881221	0.0738608	0.349085	1
SSBP1	0.0241956	0.0684491	0.333203	1	0.022928	0.093341	0.438251	1	0.0150623	0.38042	0.75129	1	0.0242691	0.0675982	0.336373	1	0.00726989	0.882832	0.967627	1
TADA3	-0.0215141	0.0687923	0.334315	1	-0.0210487	0.0833933	0.411454	1	-0.0218727	0.101369	0.464916	1	-0.0212671	0.0720175	0.348331	1	-0.0853896	0.0798313	0.365601	1
VEGFC	0.0557131	0.0692951	0.335449	1	0.0543984	0.0840294	0.413192	1	0.0478499	0.155497	0.548744	1	0.055749	0.0695027	0.339948	1	0.0908024	0.067261	0.330738	1
BOC	-0.0232035	0.0694145	0.335449	1	-0.0179525	0.167942	0.574478	1	-0.0226754	0.124615	0.501737	1	-0.0229926	0.0724332	0.349124	1	-0.0947284	0.0536896	0.298264	1
LHB	0.0837578	0.0695245	0.335449	1	0.0784215	0.0984478	0.452736	1	0.0711429	0.175716	0.577564	1	0.0808467	0.0815252	0.369095	1	0.0819431	0.0783234	0.361904	1
KIT	-0.0297024	0.0696287	0.335449	1	-0.0288241	0.0832102	0.411454	1	-0.0449779	0.0120509	0.139207	1	-0.0284682	0.0824725	0.369095	1	-0.0868187	0.0719971	0.344373	1
IGFBPL1	-0.0335966	0.0696705	0.335449	1	-0.0274156	0.14198	0.54128	1	-0.0186374	0.361164	0.736239	1	-0.033957	0.0672326	0.336278	1	-0.0849338	0.0693021	0.33777	1
GRIN2B	0.0452008	0.0697171	0.335449	1	0.0516964	0.0435213	0.28852	1	0.0421087	0.176096	0.577922	1	0.0454653	0.06807	0.33641	1	0.0934588	0.0601929	0.314017	1
REG1B	0.05621	0.070067	0.336102	1	0.054533	0.0869833	0.419219	1	0.0502715	0.161565	0.557044	1	0.0572585	0.0651285	0.328577	1	0.0628991	0.196617	0.597716	1
SOST	-0.0385603	0.0700838	0.336102	1	-0.0313715	0.147312	0.54383	1	-0.0329884	0.162372	0.557567	1	-0.0332437	0.120419	0.455	1	-0.0817858	0.0773419	0.359652	1
KLK15	-0.0464094	0.0702043	0.336126	1	-0.0431197	0.10153	0.458266	1	-0.037066	0.199621	0.615701	1	-0.0467185	0.0684146	0.33641	1	-0.0897175	0.0699374	0.338733	1
LBP	0.0585775	0.0708979	0.338889	1	0.0544224	0.0947082	0.442529	1	0.0426144	0.229728	0.635723	1	0.0582877	0.0724533	0.349124	1	0.0937371	0.0595835	0.313607	1
CD1C	-0.0239691	0.0712147	0.339518	1	-0.0200583	0.139491	0.537825	1	-0.0304733	0.0417555	0.299385	1	-0.0235697	0.0766566	0.357608	1	-0.0902977	0.063208	0.322588	1
SPINK6	-0.0551998	0.0712626	0.339518	1	-0.0491372	0.113275	0.489486	1	-0.0773442	0.0245741	0.220207	1	-0.0549183	0.0732175	0.349124	1	-0.0794965	0.0973843	0.402107	1
AGR2	0.0766159	0.0715397	0.340281	1	0.0793624	0.0693218	0.372253	1	0.0692517	0.146174	0.535862	1	0.0754796	0.0761961	0.356125	1	0.0652905	0.185165	0.580834	1
CEP164	0.0456338	0.0725534	0.34454	1	0.0456957	0.0801739	0.40239	1	0.053174	0.0551387	0.347811	1	0.0454212	0.0738631	0.349957	1	0.0975967	0.0495468	0.283361	1
VTI1A	-0.0535435	0.0729625	0.345541	1	-0.0567492	0.0633693	0.354746	1	-0.0542774	0.0969422	0.453696	1	-0.0535553	0.0731231	0.349124	1	-0.0705717	0.155903	0.525879	1
GGCT	-0.0444501	0.0730015	0.345541	1	-0.048827	0.0551653	0.333166	1	-0.0507852	0.0643184	0.37842	1	-0.0443734	0.073703	0.349957	1	-0.0877293	0.0777682	0.35991	1
AGBL2	0.0420291	0.0732876	0.345826	1	0.0389451	0.106123	0.471703	1	0.0336613	0.215595	0.627194	1	0.042209	0.0720355	0.348331	1	0.0961466	0.0511995	0.28884	1
IL7R	-0.0530301	0.0733124	0.345826	1	-0.0607673	0.0441201	0.289265	1	-0.0388451	0.238053	0.642418	1	-0.0514371	0.082974	0.36914	1	-0.0886573	0.0731477	0.347314	1
IGFBP6	-0.0279539	0.0735309	0.345826	1	-0.024097	0.12313	0.5073	1	-0.0271694	0.114454	0.484387	1	-0.0300286	0.0551755	0.303049	1	-0.0715475	0.095572	0.399154	1
OGN	-0.0403616	0.0735802	0.345826	1	-0.0483357	0.0317419	0.240002	1	-0.0365409	0.138605	0.521963	1	-0.0426201	0.0607073	0.313924	1	-0.0822448	0.0746321	0.351865	1
MPRIP	-0.0316812	0.0736558	0.345826	1	-0.0276446	0.127952	0.514558	1	-0.0299625	0.119371	0.493904	1	-0.0317232	0.0735752	0.349957	1	-0.0800468	0.107173	0.426202	1
CD300LF	0.0623196	0.0740247	0.346998	1	0.0666467	0.0618748	0.350974	1	0.0490025	0.192153	0.604611	1	0.0608624	0.0810556	0.369095	1	0.0572066	0.244594	0.639724	1
CNPY2	0.0519949	0.0742404	0.34745	1	0.0581381	0.0522368	0.320805	1	0.0572015	0.0620776	0.371827	1	0.052181	0.0731813	0.349124	1	0.122472	0.0138695	0.121609	1
REG3A	0.0605096	0.0744617	0.347923	1	0.0419689	0.227578	0.633952	1	0.0543242	0.161266	0.557044	1	0.0589265	0.0825424	0.369095	1	0.0840379	0.0806854	0.367601	1
PNLIPRP2	0.288565	0.0749145	0.347923	1	0.242791	0.145035	0.542996	1	0.254223	0.150403	0.539139	1	0.290438	0.0730691	0.349124	1	0.0136907	0.783344	0.949718	1
AKR7L	-0.0542927	0.075029	0.347923	1	-0.0450416	0.147559	0.54383	1	-0.0479308	0.166252	0.564391	1	-0.0539559	0.0769471	0.357816	1	-0.07674	0.119932	0.452902	1
DAAM1	-0.0741485	0.0751533	0.347923	1	-0.0832537	0.051346	0.318018	1	-0.0829175	0.0716409	0.395724	1	-0.0743847	0.0745184	0.351577	1	-0.0902204	0.0700472	0.338733	1
GART	0.0167516	0.0752607	0.347923	1	0.0191443	0.0482616	0.30475	1	0.00888501	0.510772	0.810918	1	0.0167385	0.0754734	0.353789	1	0.0667444	0.177121	0.564504	1
HSD11B1	0.0405375	0.0752976	0.347923	1	0.0337839	0.129783	0.518953	1	0.0440905	0.0871805	0.429243	1	0.0411961	0.0711952	0.345992	1	0.0912816	0.0661055	0.329509	1
IL17RA	-0.043547	0.0755672	0.347923	1	-0.0412803	0.101006	0.458266	1	-0.0335034	0.220406	0.632613	1	-0.0438175	0.0739345	0.349957	1	-0.0883946	0.0759857	0.356765	1
ZNRD2	-0.0615389	0.0756205	0.347923	1	-0.0556715	0.114824	0.491547	1	-0.0404008	0.277565	0.672438	1	-0.0616301	0.0751983	0.353513	1	-0.101217	0.0400165	0.243699	1
FAS	0.0322907	0.0756375	0.347923	1	0.0239429	0.191517	0.604671	1	0.0225798	0.329483	0.709936	1	0.0317663	0.0812982	0.369095	1	0.0693004	0.131422	0.476426	1
SPTLC1	-0.0324367	0.0756539	0.347923	1	-0.0349108	0.0622913	0.351886	1	-0.0295151	0.127767	0.507406	1	-0.0323796	0.0762165	0.356125	1	-0.0983913	0.0481986	0.278939	1
SLAMF6	-0.0342568	0.0756562	0.347923	1	-0.0233624	0.236349	0.642225	1	-0.037212	0.0913428	0.441693	1	-0.034435	0.0742442	0.350852	1	-0.0837502	0.0902226	0.387944	1
HK2	0.019133	0.0760351	0.348758	1	0.015752	0.155453	0.557151	1	0.0173532	0.170534	0.571822	1	0.0192019	0.0749667	0.35312	1	0.0654326	0.183746	0.577111	1
GFRA3	-0.0271045	0.0760938	0.348758	1	-0.0282943	0.0686514	0.372072	1	-0.0332315	0.0482926	0.322431	1	-0.0268699	0.0789514	0.363651	1	-0.0793242	0.0999755	0.406285	1
CNTNAP2	-0.0406181	0.0761973	0.348758	1	-0.0417071	0.0758655	0.393059	1	-0.047683	0.0678634	0.38584	1	-0.0405383	0.0768302	0.357816	1	-0.0889249	0.0667331	0.330432	1
ERMAP	-0.0406356	0.076325	0.348795	1	-0.028127	0.224297	0.629631	1	-0.0550749	0.0310647	0.251723	1	-0.0419263	0.0674889	0.336373	1	-0.084661	0.0818406	0.37051	1
ADH4	-0.0853789	0.0767137	0.350021	1	-0.0535763	0.248898	0.652927	1	-0.044333	0.408966	0.764765	1	-0.0844646	0.0821924	0.369095	1	-0.0825007	0.082182	0.370902	1
FCGR3B	0.0481305	0.0770268	0.3509	1	0.0536752	0.0546826	0.332319	1	0.0634637	0.0404094	0.29408	1	0.0472115	0.0828572	0.36914	1	0.0939003	0.0565765	0.305555	1
NXPH1	-0.0330725	0.0771616	0.350965	1	-0.031938	0.0953107	0.443919	1	-0.0302458	0.132116	0.510752	1	-0.0330574	0.0774813	0.359153	1	-0.0985243	0.0472817	0.274725	1
GIPC2	-0.0269211	0.0774127	0.351558	1	-0.0234442	0.131978	0.523173	1	-0.0208874	0.205407	0.62047	1	-0.0273963	0.0727523	0.349124	1	-0.093215	0.0497575	0.284008	1
LGALS1	-0.0342713	0.077736	0.352476	1	-0.0268347	0.15484	0.557151	1	-0.0312185	0.146345	0.535862	1	-0.0348296	0.0732788	0.349124	1	-0.082022	0.0907961	0.388688	1
FBN2	0.0337055	0.0782744	0.354365	1	0.0387959	0.0482559	0.30475	1	0.0382849	0.0770986	0.40941	1	0.0332735	0.0821788	0.369095	1	0.0727957	0.142689	0.498099	1
MMP9	0.0602962	0.0785641	0.355125	1	0.0525393	0.131659	0.523173	1	0.033428	0.389252	0.756374	1	0.0580902	0.0905002	0.390291	1	0.0862218	0.0801381	0.36622	1
LRTM2	-0.0243687	0.0793312	0.358036	1	-0.0372935	0.00687583	0.0922375	1	-0.0198524	0.194851	0.607347	1	-0.0243699	0.0797278	0.366069	1	-0.0894526	0.0640719	0.324936	1
TNFRSF12A	0.0335409	0.0798331	0.359514	1	0.0334389	0.083266	0.411454	1	0.0455319	0.0302118	0.247041	1	0.0323362	0.0925256	0.39551	1	0.0908826	0.0490962	0.282449	1
LILRB1	-0.0271286	0.0799058	0.359514	1	-0.0184278	0.238585	0.64287	1	-0.0370305	0.0344271	0.26711	1	-0.0273427	0.0778396	0.359668	1	-0.0860225	0.0798633	0.365601	1
SV2A	-0.0416192	0.0805058	0.361295	1	-0.0468389	0.0554364	0.33411	1	-0.0482407	0.056875	0.353013	1	-0.0414243	0.0819147	0.369095	1	-0.0629651	0.205626	0.607018	1
GAL	-0.063539	0.0805997	0.361295	1	-0.082659	0.0245713	0.201987	1	-0.0702112	0.0865178	0.42687	1	-0.0623774	0.0873477	0.379506	1	-0.087727	0.0682981	0.334707	1
FAM172A	-0.0541611	0.0807624	0.361295	1	-0.0588253	0.0649142	0.359934	1	-0.0602418	0.0779452	0.411048	1	-0.0541856	0.080923	0.369095	1	-0.0856708	0.0851711	0.378524	1
IL17A	0.0316611	0.0808779	0.361295	1	0.0287795	0.122785	0.50699	1	0.0146304	0.496813	0.802565	1	0.0315043	0.0823708	0.369095	1	0.0919651	0.0645872	0.326135	1
RNF31	-0.0203098	0.0809222	0.361295	1	-0.0252835	0.0347591	0.255515	1	-0.0207508	0.091851	0.443097	1	-0.020304	0.0809785	0.369095	1	-0.0854042	0.0824992	0.371757	1
DCTN6	-0.0603123	0.0812562	0.362231	1	-0.0515558	0.146703	0.54383	1	-0.0809498	0.0349789	0.268664	1	-0.0600747	0.0824659	0.369095	1	-0.0795436	0.110336	0.436398	1
CCL21	0.0395699	0.0819811	0.364904	1	0.0419635	0.0690444	0.372072	1	0.0281683	0.312063	0.70148	1	0.0386004	0.0899323	0.388994	1	0.0827052	0.0942572	0.395802	1
MYH9	-0.101356	0.0827559	0.367322	1	-0.0947277	0.112752	0.488423	1	-0.121269	0.0622775	0.372259	1	-0.102056	0.0811307	0.369095	1	-0.0893509	0.0721634	0.344373	1
TGFBR1	-0.0126508	0.0827768	0.367322	1	-0.0132802	0.0766247	0.393059	1	-0.0133851	0.117742	0.491043	1	-0.0128234	0.0786462	0.36282	1	-0.083242	0.0907824	0.388688	1
PDGFA	0.0698335	0.0833218	0.368839	1	0.0730152	0.0777642	0.395888	1	0.0486172	0.265299	0.662338	1	0.0694801	0.0849637	0.373046	1	0.0861415	0.0836729	0.374556	1
HAO1	-0.124962	0.0834892	0.368839	1	-0.142746	0.0488019	0.30683	1	-0.0998284	0.226125	0.634441	1	-0.121598	0.0947276	0.400802	1	-0.089892	0.0599148	0.314017	1
COPB2	-0.0232608	0.0834988	0.368839	1	-0.0235869	0.0877245	0.421396	1	-0.0342571	0.0273601	0.231702	1	-0.0232191	0.0840222	0.370028	1	-0.0697133	0.154367	0.523997	1
CELSR2	-0.0248293	0.0841775	0.371271	1	-0.0219278	0.137423	0.533385	1	-0.0239922	0.15524	0.548744	1	-0.025244	0.079385	0.365071	1	-0.0998686	0.0416073	0.249672	1
LAMA4	-0.0319185	0.0844265	0.371271	1	-0.0266087	0.158265	0.559209	1	-0.0334866	0.0912144	0.441693	1	-0.0320917	0.0828166	0.36914	1	-0.0853931	0.0848811	0.377812	1
CRYM	0.0629638	0.0845542	0.371271	1	0.0801537	0.0323629	0.243432	1	0.0566585	0.200473	0.615767	1	0.0629679	0.0845482	0.371782	1	0.0463122	0.352668	0.75045	1
CTRC	-0.0600177	0.0845595	0.371271	1	-0.0585749	0.0991367	0.453885	1	-0.0459992	0.220417	0.632613	1	-0.0576484	0.0978228	0.407969	1	-0.0849227	0.0857493	0.379356	1
PLXNA4	-0.0770036	0.0849343	0.372355	1	-0.0833901	0.069043	0.372072	1	-0.110192	0.0287594	0.238515	1	-0.0769882	0.0853089	0.373998	1	-0.0858401	0.0846052	0.377161	1
SYAP1	-0.0489207	0.085252	0.373186	1	-0.0512126	0.0788519	0.398503	1	-0.0506063	0.103535	0.4679	1	-0.0485847	0.0880843	0.381567	1	-0.073689	0.138197	0.487034	1
CGREF1	-0.0397258	0.0854754	0.373602	1	-0.0338769	0.149384	0.545616	1	-0.0239246	0.35364	0.73218	1	-0.0400285	0.0831866	0.36914	1	-0.0848989	0.0862397	0.380946	1
ANXA2	-0.0610736	0.0861694	0.37593	1	-0.0489094	0.175632	0.581643	1	-0.0666786	0.0893434	0.436374	1	-0.0616824	0.0831793	0.36914	1	-0.0810334	0.0999963	0.406285	1
EGFL7	0.037039	0.0862664	0.37593	1	0.0302155	0.170073	0.576246	1	0.0503213	0.0407507	0.295412	1	0.0369571	0.0871004	0.379506	1	0.0802482	0.0963549	0.400699	1
PHLDB1	-0.0474127	0.0869579	0.378378	1	-0.0379923	0.172942	0.580473	1	-0.0439411	0.14969	0.538874	1	-0.0479583	0.0835804	0.36976	1	-0.0777619	0.114046	0.442649	1
RPE	-0.0576133	0.0877464	0.381034	1	-0.0661209	0.0565113	0.335788	1	-0.0792326	0.0353545	0.270834	1	-0.0570374	0.0910578	0.392114	1	-0.102615	0.0391992	0.239815	1
PDGFB	0.081384	0.0878301	0.381034	1	0.0801999	0.10114	0.458266	1	0.0528002	0.308206	0.698201	1	0.0807903	0.0903403	0.390179	1	0.0834131	0.0936239	0.395423	1
ISM1	-0.0374643	0.0883995	0.382933	1	-0.0244243	0.27203	0.676022	1	-0.0201954	0.41179	0.764765	1	-0.0380824	0.0838479	0.369967	1	-0.0889982	0.0668213	0.330432	1
SCARF2	0.0268093	0.0887884	0.384046	1	0.0182515	0.257408	0.661863	1	0.036086	0.0443808	0.309814	1	0.0276241	0.0804478	0.368793	1	0.0733971	0.0898065	0.387874	1
ALDH3A1	0.0627406	0.0892395	0.385425	1	0.065305	0.0844476	0.414548	1	0.0682358	0.0975483	0.454341	1	0.0639486	0.0834667	0.36976	1	0.102131	0.0332059	0.215284	1
ACVRL1	-0.0228082	0.0905796	0.390478	1	-0.0125136	0.356404	0.738074	1	-0.0223042	0.134343	0.514359	1	-0.0235117	0.0813952	0.369095	1	-0.0920782	0.0509897	0.288777	1
EFNB2	0.0411879	0.0906779	0.390478	1	0.0365099	0.14476	0.542996	1	0.0414373	0.146192	0.535862	1	0.0415321	0.0879925	0.381567	1	0.0615405	0.215335	0.614044	1
PTN	0.0438187	0.091133	0.391859	1	0.0401562	0.129639	0.518953	1	0.0592587	0.0457687	0.313525	1	0.0415453	0.109478	0.434433	1	0.0788766	0.0931103	0.394825	1
TPSD1	0.0280082	0.0920719	0.394914	1	0.0224879	0.187394	0.59809	1	0.0319128	0.0740238	0.403979	1	0.0277873	0.0946412	0.400802	1	0.0882332	0.0747003	0.351865	1
AMBN	0.0245652	0.0921149	0.394914	1	0.0258402	0.0847186	0.415178	1	0.0205739	0.217073	0.629381	1	0.0245728	0.0920301	0.39455	1	0.0851929	0.0870728	0.38173	1
HDDC2	-0.0381744	0.0927184	0.396917	1	-0.0364201	0.118451	0.498103	1	-0.0454448	0.0661405	0.382316	1	-0.038175	0.0928456	0.396295	1	-0.0783303	0.114835	0.445118	1
S100A11	-0.0446774	0.0930521	0.397188	1	-0.041575	0.124961	0.511946	1	-0.0337848	0.231701	0.636906	1	-0.0454842	0.0873456	0.379506	1	-0.0774448	0.116824	0.447516	1
CCER2	0.0521594	0.0930547	0.397188	1	0.0363964	0.25371	0.658244	1	0.0629822	0.0616232	0.37063	1	0.0501139	0.106738	0.429164	1	0.0793927	0.106316	0.423373	1
CHMP6	-0.0486939	0.0935357	0.398657	1	-0.0462669	0.119901	0.500045	1	-0.0513036	0.11126	0.483335	1	-0.0486961	0.0944499	0.400802	1	-0.0866376	0.0812358	0.368345	1
TLR1	-0.0177934	0.0939963	0.400034	1	-0.0191189	0.0800294	0.402358	1	-0.0301474	0.00773966	0.105848	1	-0.0178908	0.0921813	0.394617	1	-0.0815051	0.0986633	0.40509	1
SCARB2	0.0270299	0.0941407	0.400064	1	0.03426	0.0311784	0.236972	1	0.0306525	0.0808045	0.415587	1	0.0260183	0.107531	0.431754	1	0.0828211	0.0723538	0.344717	1
TNFRSF13B	-0.0312452	0.0945722	0.400839	1	-0.0234012	0.216762	0.624271	1	-0.0397885	0.0494046	0.327601	1	-0.0326198	0.0819104	0.369095	1	-0.0813384	0.0992246	0.406249	1
SERPING1	0.015957	0.0948993	0.400839	1	0.0121771	0.213978	0.622826	1	0.0178464	0.103441	0.4679	1	0.0166036	0.087267	0.379506	1	0.0832808	0.0853847	0.378825	1
VNN1	-0.0639779	0.0949728	0.400839	1	-0.0507196	0.183718	0.591597	1	-0.0801397	0.0537967	0.344939	1	-0.0626665	0.102916	0.418737	1	-0.0912549	0.065333	0.328471	1
APP	0.0607272	0.0949787	0.400839	1	0.0631252	0.0908183	0.429873	1	0.033543	0.407623	0.764765	1	0.0599776	0.099191	0.411904	1	0.084811	0.0884034	0.3864	1
DCUN1D1	0.0451008	0.095234	0.400839	1	0.0493046	0.0760627	0.393059	1	0.0210664	0.522836	0.814621	1	0.045629	0.0913945	0.392983	1	0.0290335	0.554893	0.865621	1
CPXM1	0.0634916	0.095334	0.400839	1	0.0621945	0.111794	0.485933	1	0.0531659	0.21203	0.626219	1	0.0632015	0.0968535	0.405087	1	0.0815726	0.100879	0.408995	1
ZPR1	0.0677323	0.0953664	0.400839	1	0.0553151	0.184942	0.594215	1	0.0315672	0.514724	0.812561	1	0.0684989	0.0916467	0.393486	1	0.106257	0.032688	0.214033	1
PGF	0.0233616	0.0954248	0.400839	1	0.0244062	0.0798153	0.402358	1	0.0215803	0.159051	0.55449	1	0.0216569	0.123111	0.460624	1	0.0812534	0.0663865	0.330344	1
FBP1	-0.0624445	0.0958007	0.40084	1	-0.056424	0.133836	0.526482	1	-0.050567	0.220381	0.632613	1	-0.0609654	0.105517	0.424839	1	-0.0795576	0.103454	0.414587	1
FCRL1	-0.0411763	0.0960172	0.40084	1	-0.0249072	0.319654	0.70895	1	-0.0661641	0.0178332	0.180252	1	-0.0415367	0.0939423	0.399804	1	-0.0839497	0.0867708	0.38098	1
C2	-0.0214946	0.0961023	0.40084	1	-0.0261899	0.0438714	0.289125	1	-0.0245832	0.111743	0.483335	1	-0.0207099	0.10969	0.434433	1	-0.0112686	0.818325	0.958022	1
KLRC1	0.0417098	0.0962498	0.40084	1	0.048142	0.061972	0.350974	1	0.0300704	0.317303	0.704553	1	0.0417749	0.095695	0.403138	1	0.0452683	0.353559	0.750701	1
GFOD2	-0.10013	0.0963175	0.40084	1	-0.100847	0.103612	0.464021	1	-0.108552	0.117028	0.488763	1	-0.0998022	0.0973967	0.406775	1	-0.107653	0.0304563	0.202416	1
LRRC25	0.0358039	0.0963752	0.40084	1	0.042766	0.0494995	0.309877	1	0.0281587	0.24933	0.6514	1	0.0359279	0.0953296	0.402226	1	0.0826787	0.0910647	0.389265	1
TNFAIP2	-0.0416496	0.0964012	0.40084	1	-0.0433148	0.0914772	0.432289	1	-0.0332302	0.202948	0.616041	1	-0.0420372	0.0936863	0.399299	1	-0.0754878	0.12739	0.465287	1
TXNRD1	-0.0429177	0.0966261	0.40084	1	-0.039152	0.137766	0.534004	1	-0.0522157	0.0768454	0.40941	1	-0.0425305	0.100261	0.414021	1	-0.0810912	0.101969	0.41081	1
LILRB5	-0.0649762	0.0967509	0.40084	1	-0.0601801	0.133365	0.52605	1	-0.0512245	0.25092	0.651815	1	-0.0645581	0.0990267	0.41181	1	-0.100776	0.0428403	0.255027	1
SCGB3A2	0.0798904	0.096802	0.40084	1	0.0617817	0.197532	0.606145	1	0.0807599	0.133832	0.513964	1	0.0788685	0.101214	0.414978	1	0.103338	0.0361328	0.227193	1
CXCL12	0.0352833	0.0970108	0.401134	1	0.0324378	0.135289	0.529336	1	0.017091	0.504497	0.806032	1	0.0334202	0.116313	0.447893	1	0.0899035	0.0700976	0.338733	1
DDA1	-0.0243437	0.0976517	0.403212	1	-0.021574	0.153698	0.555106	1	-0.0221436	0.176843	0.578221	1	-0.0244319	0.0964071	0.404814	1	-0.0575682	0.238513	0.63786	1
CNTN2	-0.0411193	0.0980171	0.40385	1	-0.0405677	0.110955	0.4857	1	-0.04924	0.0786843	0.412703	1	-0.0395874	0.114037	0.4438	1	-0.0906602	0.0603742	0.314399	1
APOA2	0.0415486	0.0980839	0.40385	1	0.0269286	0.288779	0.690742	1	0.0505571	0.0739053	0.403979	1	0.0417521	0.09651	0.404814	1	0.081876	0.089735	0.387874	1
CEACAM5	0.054063	0.0984149	0.404564	1	0.043113	0.199419	0.60725	1	0.044859	0.231298	0.636629	1	0.0537289	0.100586	0.414021	1	0.0779799	0.113612	0.442649	1
GIMAP8	0.0390336	0.0985351	0.404564	1	0.0326838	0.175245	0.581643	1	0.0451632	0.0792479	0.412711	1	0.0393019	0.0963129	0.404814	1	0.0536244	0.278879	0.67404	1
CXCL6	-0.0700451	0.0994292	0.40766	1	-0.0538471	0.215078	0.622826	1	-0.087076	0.0652314	0.380157	1	-0.0699083	0.100908	0.414307	1	-0.0772557	0.119955	0.452902	1
CFD	-0.0171774	0.0995989	0.407781	1	-0.0123196	0.225794	0.631448	1	-0.0197435	0.101834	0.464916	1	-0.0178795	0.0867246	0.379062	1	-0.0716345	0.136407	0.484738	1
TOP2B	-0.0663714	0.100222	0.409225	1	-0.0697171	0.0895407	0.426601	1	-0.082681	0.0685682	0.387138	1	-0.0675208	0.0946822	0.400802	1	-0.0695527	0.161329	0.534365	1
CRIP2	-0.0332362	0.10035	0.409225	1	-0.0200373	0.321935	0.711041	1	-0.0276241	0.205711	0.620476	1	-0.0336562	0.0967991	0.405087	1	-0.0702056	0.134264	0.48114	1
ST13	-0.0471682	0.10039	0.409225	1	-0.0544045	0.0648396	0.359934	1	-0.0576239	0.0689753	0.388183	1	-0.0470343	0.10183	0.415164	1	-0.0831856	0.0933056	0.394825	1
CPE	-0.0350582	0.100514	0.409225	1	-0.0315186	0.147961	0.54383	1	-0.0122854	0.616872	0.852723	1	-0.0345965	0.105074	0.423999	1	-0.0926857	0.0622604	0.319647	1
PRSS27	0.0360779	0.101059	0.410473	1	0.0245291	0.276652	0.680144	1	0.0306463	0.215222	0.627194	1	0.0356569	0.105162	0.423999	1	0.0833435	0.0943615	0.395802	1
ITGAX	0.033801	0.101122	0.410473	1	0.0352877	0.0957787	0.445386	1	0.0280288	0.27136	0.668297	1	0.0337296	0.101818	0.415164	1	0.0464911	0.349479	0.746713	1
BECN1	-0.0506648	0.101243	0.410473	1	-0.0480691	0.127977	0.514558	1	-0.0600708	0.0830855	0.419899	1	-0.0508507	0.100305	0.414021	1	-0.0796009	0.109164	0.432939	1
YJU2	-0.0178315	0.101756	0.411979	1	-0.019306	0.0848919	0.415328	1	-0.0126541	0.261705	0.660731	1	-0.0178873	0.100696	0.414021	1	-0.0776265	0.115623	0.446927	1
LRRC59	-0.0353333	0.102544	0.414112	1	-0.0375821	0.0902905	0.428695	1	-0.0400094	0.101023	0.464916	1	-0.0355917	0.100271	0.414021	1	-0.0941705	0.0579745	0.309543	1
CD14	0.0359464	0.102568	0.414112	1	0.0143011	0.527165	0.836933	1	0.0337738	0.179057	0.582386	1	0.0360984	0.101603	0.415164	1	0.074574	0.123876	0.457416	1
MTPN	0.0198291	0.103213	0.416139	1	0.0227636	0.0690307	0.372072	1	0.00696447	0.705354	0.889253	1	0.0199113	0.101754	0.415164	1	-0.00968653	0.841235	0.960448	1
SERPINE1	0.0619235	0.103753	0.417259	1	0.0785334	0.0423309	0.28303	1	0.0480424	0.251184	0.651815	1	0.0609322	0.109649	0.434433	1	0.07537	0.129012	0.469442	1
TIMP2	-0.0212562	0.103777	0.417259	1	-0.0149169	0.265037	0.668338	1	-0.0150156	0.2415	0.642418	1	-0.021304	0.102994	0.418737	1	-0.0933711	0.0581033	0.309543	1
TPBGL	-0.0267741	0.104181	0.417635	1	-0.026719	0.114743	0.491547	1	-0.0437078	0.0184691	0.185392	1	-0.0268022	0.103784	0.421362	1	-0.0810758	0.101676	0.410513	1
MZB1	-0.0469186	0.104232	0.417635	1	-0.0374047	0.195745	0.606145	1	-0.0543633	0.0921423	0.443097	1	-0.050686	0.0817497	0.369095	1	-0.0871118	0.0766451	0.358704	1
TFF3	0.0401458	0.104301	0.417635	1	0.0318408	0.209659	0.618983	1	0.0419569	0.159829	0.556484	1	0.0391806	0.114401	0.444241	1	0.0978599	0.0416836	0.249672	1
C1QTNF1	-0.0388029	0.104749	0.418851	1	-0.0377105	0.118164	0.498103	1	-0.0429	0.111674	0.483335	1	-0.0380284	0.112694	0.440929	1	-0.089105	0.0693874	0.33777	1
C1QTNF9	-0.0393962	0.105187	0.419552	1	-0.0337381	0.176488	0.582073	1	-0.0215565	0.423714	0.766008	1	-0.0383748	0.114874	0.444241	1	-0.104488	0.0353034	0.224316	1
SART1	-0.0283239	0.105212	0.419552	1	-0.0279849	0.118455	0.498103	1	-0.0221083	0.188822	0.599875	1	-0.0287121	0.100527	0.414021	1	-0.0343254	0.487639	0.83501	1
CLPS	-0.0616561	0.105458	0.419955	1	-0.0571965	0.142175	0.54128	1	-0.0490337	0.240172	0.642418	1	-0.0600511	0.114855	0.444241	1	-0.0776596	0.11762	0.449334	1
CEACAM16	-0.0675723	0.106387	0.423078	1	-0.0609586	0.154108	0.555789	1	-0.0808061	0.082671	0.419899	1	-0.0697403	0.0983599	0.409622	1	-0.0808973	0.0961261	0.400319	1
EDAR	-0.0817874	0.106655	0.423563	1	-0.0752759	0.148629	0.544912	1	-0.116243	0.0362476	0.274058	1	-0.0815169	0.108251	0.432856	1	-0.0770173	0.121671	0.453713	1
CLINT1	0.0278225	0.107386	0.425887	1	0.0329691	0.0636666	0.355727	1	0.0247499	0.167729	0.566343	1	0.0277915	0.107741	0.432004	1	0.0210362	0.671493	0.91371	1
CFHR4	0.0595787	0.107867	0.426919	1	0.0424605	0.26471	0.668338	1	0.0645341	0.120785	0.495217	1	0.0608908	0.100696	0.414021	1	0.0779127	0.116041	0.446927	1
BLOC1S3	-0.0337242	0.10794	0.426919	1	-0.0356695	0.0976619	0.449832	1	-0.0373697	0.104143	0.4679	1	-0.0335765	0.110012	0.435116	1	-0.0814541	0.101664	0.410513	1
TOMM20	-0.0639925	0.108146	0.427155	1	-0.062026	0.127031	0.514059	1	-0.0826358	0.0699298	0.389972	1	-0.0641144	0.107995	0.432425	1	-0.0925691	0.0619542	0.318853	1
ELN	0.0287882	0.108317	0.427249	1	0.0187723	0.307097	0.702224	1	0.0328019	0.0987535	0.457757	1	0.0292983	0.104296	0.422261	1	0.0577721	0.119432	0.452692	1
NFAT5	-0.0571343	0.108807	0.428404	1	-0.0616347	0.0924149	0.436013	1	-0.0483749	0.202148	0.615767	1	-0.0570884	0.109076	0.434154	1	-0.0746957	0.132784	0.478455	1
IL31RA	-0.0267736	0.108904	0.428404	1	-0.0335528	0.0506074	0.315076	1	-0.0207356	0.276797	0.672438	1	-0.0260997	0.121361	0.456886	1	-0.0845029	0.0867459	0.38098	1
PTK7	-0.0237084	0.110961	0.435906	1	-0.0231366	0.130222	0.519282	1	-0.0320822	0.0520496	0.337841	1	-0.0237226	0.110975	0.436557	1	-0.0842264	0.0897008	0.387874	1
SMPDL3A	0.0571027	0.11138	0.436963	1	0.0615155	0.0932877	0.438251	1	0.0887015	0.0281993	0.235886	1	0.0582924	0.104175	0.422261	1	0.0769297	0.120767	0.453713	1
FABP2	-0.0684639	0.112575	0.441056	1	-0.0587621	0.185172	0.594215	1	-0.0325995	0.48072	0.794101	1	-0.0672388	0.1196	0.454932	1	-0.0890275	0.0708474	0.341404	1
CCS	-0.0404839	0.11311	0.442452	1	-0.0393279	0.134297	0.527583	1	-0.0440654	0.116595	0.488763	1	-0.0400062	0.118097	0.451747	1	-0.0803435	0.101646	0.410513	1
GBP4	0.0294999	0.113299	0.442452	1	0.0247104	0.19649	0.606145	1	0.0381593	0.0570349	0.353252	1	0.0296215	0.111807	0.438637	1	0.0640037	0.198297	0.600667	1
NAGK	-0.0457427	0.113387	0.442452	1	-0.0387845	0.189229	0.60059	1	-0.0483306	0.138158	0.520957	1	-0.0460115	0.112373	0.440266	1	-0.0741238	0.132025	0.476831	1
ANXA1	-0.0214937	0.113681	0.442619	1	-0.0187797	0.177726	0.582612	1	-0.0232248	0.0541273	0.34586	1	-0.0215236	0.113142	0.441495	1	-0.0552884	0.262748	0.658226	1
CDH1	-0.0335665	0.113734	0.442619	1	-0.0315607	0.146673	0.54383	1	-0.0358042	0.113756	0.484387	1	-0.0339166	0.110205	0.435288	1	-0.0680827	0.164681	0.541067	1
STAB2	-0.0235354	0.11427	0.444111	1	-0.0178432	0.226388	0.631847	1	-0.0254543	0.119688	0.493904	1	-0.0239009	0.11142	0.437713	1	-0.0826801	0.0899668	0.387895	1
SYTL4	-0.0532889	0.114718	0.44526	1	-0.0517764	0.135165	0.529336	1	-0.0651782	0.0856721	0.425172	1	-0.0534395	0.113865	0.443721	1	-0.0880025	0.0771594	0.359378	1
PRC1	-0.0289996	0.115543	0.447864	1	-0.0279343	0.140376	0.53858	1	-0.00993202	0.509291	0.810486	1	-0.0287643	0.118494	0.452673	1	-0.125278	0.01127	0.105318	1
SORD	-0.0605781	0.115779	0.448181	1	-0.0464491	0.227249	0.633643	1	-0.022434	0.600102	0.845712	1	-0.0603067	0.119499	0.454932	1	-0.0718378	0.139408	0.490201	1
XCL1	-0.0477691	0.116451	0.450183	1	-0.0376591	0.224189	0.629631	1	-0.0531991	0.106574	0.475094	1	-0.0488147	0.108684	0.433396	1	-0.0727878	0.141873	0.496387	1
ARTN	0.0284461	0.116738	0.450694	1	0.0284727	0.126821	0.514059	1	0.0165643	0.464132	0.781428	1	0.0290495	0.109172	0.434154	1	0.108929	0.0285587	0.194694	1
IL17D	-0.0284862	0.117217	0.451511	1	-0.025222	0.177413	0.582612	1	-0.018585	0.284047	0.677479	1	-0.0287217	0.114499	0.444241	1	-0.0657225	0.146459	0.506621	1
PHOSPHO1	-0.0252543	0.117259	0.451511	1	-0.0138904	0.390344	0.757842	1	-0.0186975	0.29647	0.69042	1	-0.0259042	0.108578	0.433396	1	-0.0723121	0.125472	0.461754	1
GPR101	0.0369166	0.117552	0.452038	1	0.0441264	0.0691485	0.372072	1	0.0378599	0.168744	0.568533	1	0.036996	0.116725	0.447893	1	0.0632335	0.192633	0.590267	1
GPI	-0.0383293	0.120119	0.460303	1	-0.0389936	0.122251	0.506908	1	-0.0445269	0.106853	0.475611	1	-0.0384135	0.119711	0.454932	1	-0.0699686	0.159645	0.533532	1
SIGLEC7	0.0243527	0.120129	0.460303	1	0.0309384	0.0493577	0.309656	1	0.0191335	0.293952	0.688013	1	0.0248336	0.116606	0.447893	1	0.0590969	0.21868	0.615052	1
TK1	-0.0266754	0.120175	0.460303	1	-0.0255264	0.147935	0.54383	1	-0.0175224	0.303315	0.694721	1	-0.0272112	0.112929	0.441256	1	-0.111119	0.0248577	0.178229	1
MATN2	-0.025298	0.120534	0.460762	1	-0.0200337	0.228511	0.634739	1	-0.0199967	0.274405	0.672015	1	-0.0260533	0.110889	0.436557	1	-0.0740496	0.125805	0.462398	1
EPHA2	0.0246669	0.120661	0.460762	1	0.0248436	0.125637	0.512945	1	0.0229208	0.17422	0.575004	1	0.0238314	0.134334	0.480994	1	0.0917451	0.0518818	0.290998	1
GM2A	0.0303696	0.120819	0.460762	1	0.0309279	0.116022	0.493049	1	0.0330024	0.146285	0.535862	1	0.0294249	0.132944	0.477778	1	0.0842494	0.0776888	0.35991	1
LCAT	-0.0182062	0.120955	0.460762	1	-0.00954841	0.405629	0.770559	1	-0.0113167	0.402288	0.761418	1	-0.017876	0.133637	0.479677	1	-0.0692235	0.157213	0.528462	1
UROD	-0.054662	0.121087	0.460762	1	-0.0541135	0.135109	0.529336	1	-0.0664608	0.0860275	0.425172	1	-0.0548165	0.120337	0.455	1	-0.0771535	0.118808	0.451502	1
ATF4	-0.0152111	0.121445	0.461521	1	-0.0133621	0.186133	0.595422	1	-0.0117894	0.247281	0.65	1	-0.0152084	0.12148	0.456886	1	-0.0581922	0.228346	0.626232	1
LAG3	0.0339127	0.12173	0.461734	1	0.0412672	0.0662311	0.364431	1	0.0290213	0.256789	0.657808	1	0.033899	0.122328	0.458888	1	0.055915	0.245295	0.640208	1
CDH6	-0.0321888	0.121818	0.461734	1	-0.0267383	0.210647	0.620114	1	-0.0363991	0.122287	0.49734	1	-0.0322027	0.121957	0.458088	1	-0.0762097	0.12029	0.453581	1
YY1	-0.0130347	0.122036	0.461958	1	-0.0152393	0.078756	0.398503	1	-0.0103013	0.255988	0.657808	1	-0.0131058	0.119983	0.455	1	-0.0770837	0.114028	0.442649	1
FGF9	-0.0283073	0.122241	0.462135	1	-0.0292495	0.120698	0.50265	1	-0.0212028	0.214374	0.62718	1	-0.0282693	0.122712	0.459736	1	-0.0552447	0.259836	0.656581	1
PRDX3	-0.0560675	0.122606	0.462914	1	-0.066782	0.0724296	0.384048	1	-0.082084	0.0458005	0.313525	1	-0.0557148	0.125213	0.464916	1	-0.085609	0.0854993	0.378825	1
PMM2	-0.0416028	0.122973	0.463697	1	-0.0457382	0.0991654	0.453885	1	-0.04862	0.112402	0.484081	1	-0.0414962	0.123909	0.461254	1	-0.0812331	0.100071	0.406285	1
PARP1	-0.0497701	0.123849	0.46591	1	-0.0354765	0.281493	0.68268	1	-0.0431994	0.201004	0.615767	1	-0.0508025	0.116657	0.447893	1	-0.0597399	0.22501	0.620858	1
CLEC6A	0.0390644	0.124192	0.46591	1	0.0456404	0.0782218	0.396696	1	0.0316856	0.282842	0.677065	1	0.0383926	0.131111	0.473527	1	0.0801577	0.104365	0.417315	1
NCAM1	0.0260106	0.124889	0.46591	1	0.0172129	0.315279	0.706748	1	0.0298083	0.11417	0.484387	1	0.0259194	0.128496	0.47021	1	0.0578355	0.224283	0.619438	1
SSC4D	-0.105285	0.124926	0.46591	1	-0.0521056	0.416943	0.772517	1	-0.112971	0.128902	0.510752	1	-0.108912	0.11548	0.445839	1	-0.0616301	0.186706	0.58253	1
NIT2	-0.058777	0.124947	0.46591	1	-0.0625504	0.108862	0.479715	1	-0.0542991	0.215523	0.627194	1	-0.058811	0.12547	0.465279	1	-0.0742992	0.13467	0.481604	1
STK4	-0.0727438	0.124958	0.46591	1	-0.0742054	0.127634	0.514558	1	-0.0843114	0.111434	0.483335	1	-0.0730308	0.123543	0.461068	1	-0.0768729	0.122854	0.455577	1
ADA2	0.0353993	0.124992	0.46591	1	0.0376816	0.109423	0.479985	1	0.0300042	0.247406	0.65	1	0.0346219	0.133849	0.479846	1	0.0813776	0.0939995	0.395423	1
ADAM22	-0.0293998	0.125099	0.46591	1	-0.0326799	0.0951043	0.443668	1	-0.0232803	0.270428	0.668297	1	-0.0302425	0.114913	0.444241	1	-0.0812408	0.0999295	0.406285	1
UPK3A	0.0229118	0.125335	0.46591	1	0.029269	0.0569134	0.336122	1	0.0273086	0.13154	0.510752	1	0.0227676	0.127689	0.46932	1	0.0587335	0.232914	0.629813	1
C7orf50	-0.0170711	0.125505	0.46591	1	-0.0180184	0.115475	0.49198	1	-0.0151989	0.185819	0.596049	1	-0.0171374	0.124144	0.461538	1	-0.0605008	0.223622	0.618786	1
LYPD1	0.0447738	0.125561	0.46591	1	0.0481999	0.109021	0.479715	1	0.0379396	0.242471	0.642418	1	0.045392	0.120403	0.455	1	0.0835482	0.0930332	0.394825	1
EGLN1	-0.0485676	0.125722	0.46591	1	-0.0436851	0.173079	0.580473	1	-0.0577975	0.0781819	0.411551	1	-0.0497604	0.116781	0.447893	1	-0.0542179	0.271411	0.66638	1
TMED1	0.0304616	0.125755	0.46591	1	0.033644	0.0994176	0.454324	1	0.0287819	0.193005	0.605129	1	0.0304531	0.125829	0.465424	1	0.0607511	0.221902	0.617821	1
SDC4	0.0388267	0.125801	0.46591	1	0.039735	0.126747	0.514059	1	0.0339627	0.217304	0.629425	1	0.0385754	0.129573	0.470845	1	0.0743502	0.134375	0.48114	1
MYL4	-0.0356423	0.12602	0.466129	1	-0.0311353	0.192744	0.605263	1	-0.0366564	0.136859	0.516726	1	-0.036287	0.119358	0.454932	1	-0.104478	0.0334573	0.215952	1
PRSS2	-0.0440038	0.126589	0.467639	1	-0.0596624	0.04361	0.28852	1	-0.025137	0.413158	0.764807	1	-0.0414785	0.150646	0.517746	1	-0.0725237	0.141572	0.495929	1
CELA3A	-0.0484264	0.127316	0.469731	1	-0.0462302	0.154269	0.555789	1	-0.0429062	0.225098	0.634441	1	-0.0452843	0.154952	0.528799	1	-0.0767682	0.1209	0.453713	1
SNED1	0.0246605	0.127811	0.470958	1	0.0266665	0.109046	0.479715	1	0.0300947	0.105872	0.472691	1	0.0248807	0.125802	0.465424	1	0.0700831	0.153334	0.522664	1
SCGB1A1	0.0471808	0.128445	0.472391	1	0.0368989	0.246462	0.651044	1	0.0565852	0.121199	0.495722	1	0.045919	0.139352	0.494096	1	0.0788401	0.103439	0.414587	1
LGALS4	0.0453022	0.128628	0.472391	1	0.0532787	0.0777903	0.395888	1	0.0589698	0.073309	0.402646	1	0.0459648	0.123266	0.460624	1	0.0760815	0.112762	0.442649	1
LILRA3	-0.100811	0.128856	0.472391	1	-0.0855479	0.209637	0.618983	1	-0.101398	0.188167	0.599875	1	-0.101339	0.12686	0.468046	1	-0.010309	0.83549	0.959812	1
PKN3	-0.0429343	0.128929	0.472391	1	-0.0425819	0.142432	0.54128	1	-0.0403236	0.188968	0.599875	1	-0.0431075	0.127387	0.468805	1	-0.0435423	0.381364	0.773881	1
ARF6	-0.0825589	0.129011	0.472391	1	-0.0859378	0.123209	0.5073	1	-0.097329	0.114279	0.484387	1	-0.0828462	0.128627	0.47021	1	-0.0734076	0.139432	0.490201	1
LEFTY2	-0.0438209	0.129324	0.472944	1	-0.0467146	0.115165	0.491561	1	-0.0256584	0.424657	0.766008	1	-0.0436702	0.130979	0.473527	1	-0.0693798	0.137965	0.486809	1
MN1	0.0314025	0.130625	0.476668	1	0.0236594	0.267721	0.673003	1	0.0374413	0.0964047	0.453367	1	0.0312905	0.131976	0.475471	1	-0.000194938	0.996847	0.998815	1
KLK10	0.0329935	0.13067	0.476668	1	0.0317363	0.156865	0.558234	1	0.0422474	0.071639	0.395724	1	0.0324214	0.137654	0.489283	1	0.0742974	0.135296	0.482151	1
CPXM2	-0.0196451	0.13141	0.478156	1	-0.0184126	0.160296	0.561553	1	-0.0179446	0.223518	0.634441	1	-0.0204008	0.117908	0.45162	1	-0.068685	0.151559	0.519045	1
HSBP1	-0.0721185	0.131675	0.478156	1	-0.0787648	0.109094	0.479715	1	-0.0640944	0.233304	0.637697	1	-0.0724561	0.129883	0.470845	1	-0.0787571	0.113637	0.442649	1
RASSF2	-0.0473208	0.131796	0.478156	1	-0.0472286	0.141238	0.540266	1	-0.0458836	0.158706	0.553948	1	-0.0487581	0.12051	0.455	1	-0.0534018	0.281318	0.677036	1
UNC79	-0.0303288	0.13184	0.478156	1	-0.0307921	0.136682	0.531925	1	-0.0424601	0.0472853	0.317893	1	-0.0305701	0.128762	0.47021	1	-0.0614226	0.21627	0.614044	1
IGFBP3	-0.0243155	0.131899	0.478156	1	-0.024007	0.146736	0.54383	1	-0.0153341	0.368966	0.741505	1	-0.024776	0.127089	0.468297	1	-0.0838676	0.0798499	0.365601	1
SELENOP	-0.0170413	0.132325	0.479103	1	-0.015434	0.184101	0.592174	1	-0.013213	0.304132	0.69492	1	-0.0162087	0.153958	0.52726	1	-0.0696012	0.158026	0.530582	1
LECT2	-0.0508637	0.133167	0.481553	1	-0.0424165	0.215633	0.622826	1	-0.0255239	0.503039	0.80547	1	-0.0551872	0.105121	0.423999	1	-0.0713809	0.0998774	0.406285	1
SUOX	-0.0486163	0.13366	0.482736	1	-0.0382974	0.240198	0.643249	1	-0.057032	0.116812	0.488763	1	-0.0482264	0.137242	0.489283	1	-0.0804213	0.0985402	0.40509	1
TIGIT	-0.0226307	0.134753	0.48554	1	-0.023536	0.130207	0.519282	1	-0.0324485	0.0460884	0.313525	1	-0.0231482	0.126119	0.465904	1	-0.0939166	0.0588341	0.311393	1
PITHD1	-0.0490345	0.134879	0.48554	1	-0.0571564	0.0898999	0.427612	1	-0.0562208	0.142994	0.530115	1	-0.048652	0.137912	0.489586	1	-0.06175	0.214182	0.613938	1
SPINK5	0.0273585	0.134937	0.48554	1	0.0220355	0.240601	0.643249	1	0.0311753	0.133512	0.513414	1	0.0278274	0.129105	0.470367	1	0.0758912	0.120894	0.453713	1
LBR	-0.0579495	0.135293	0.48622	1	-0.0580236	0.141042	0.540229	1	-0.0644567	0.130653	0.510752	1	-0.0589567	0.1289	0.47021	1	-0.0593765	0.231545	0.629213	1
CUZD1	-0.0183899	0.135827	0.487536	1	-0.0152159	0.229429	0.635005	1	-0.022992	0.113253	0.484387	1	-0.0183027	0.137658	0.489283	1	-0.060006	0.222	0.617821	1
WNT9A	0.0223566	0.136164	0.487973	1	0.0142684	0.352253	0.738074	1	0.0236896	0.167513	0.566343	1	0.0227359	0.129811	0.470845	1	0.0758174	0.088829	0.387109	1
RLN2	-0.0833605	0.136389	0.487973	1	-0.0847668	0.140427	0.53858	1	-0.107011	0.145883	0.535862	1	-0.0933796	0.110976	0.436557	1	-0.050352	0.299327	0.697073	1
CD63	-0.0419595	0.136452	0.487973	1	-0.0403619	0.160106	0.561553	1	-0.0452402	0.147832	0.5378	1	-0.0424658	0.131926	0.475471	1	-0.0727596	0.142876	0.498099	1
CRISP3	-0.0208298	0.136811	0.488659	1	-0.0262464	0.0677531	0.368653	1	-0.018489	0.229993	0.635723	1	-0.0217416	0.12108	0.45656	1	-0.0764564	0.122196	0.453713	1
ANGPTL7	-0.0301515	0.1376	0.490876	1	-0.0130252	0.532362	0.837839	1	-0.0193667	0.401751	0.760895	1	-0.0309045	0.128896	0.47021	1	-0.0564996	0.242729	0.638628	1
BMPER	-0.0172277	0.138076	0.491756	1	-0.0118937	0.307951	0.702224	1	-0.0147915	0.232777	0.637697	1	-0.0179189	0.123739	0.46121	1	-0.0735552	0.136733	0.484813	1
CCDC134	-0.0285677	0.138185	0.491756	1	-0.0329276	0.0961621	0.44585	1	-0.0321405	0.136352	0.516153	1	-0.0288025	0.134965	0.482659	1	-0.0658123	0.185914	0.581852	1
PLTP	-0.0306018	0.138562	0.492494	1	-0.0320629	0.117915	0.498103	1	-0.0277177	0.235601	0.640966	1	-0.0297301	0.150212	0.516863	1	-0.0691016	0.155623	0.525544	1
PLB1	-0.0429025	0.138747	0.492551	1	-0.0431713	0.144882	0.542996	1	-0.077051	0.0189926	0.188053	1	-0.0440531	0.12851	0.47021	1	-0.0676098	0.153051	0.522664	1
CCND2	-0.0201991	0.139768	0.495573	1	-0.0183364	0.19235	0.605263	1	-0.022188	0.145479	0.535862	1	-0.0201659	0.140558	0.497112	1	-0.0772961	0.119396	0.452692	1
CGN	0.0191621	0.140126	0.495787	1	0.026784	0.0446602	0.291493	1	0.0119394	0.48309	0.794625	1	0.0190384	0.142688	0.501647	1	0.0260899	0.596268	0.882248	1
PROS1	-0.0189739	0.140169	0.495787	1	-0.0174366	0.180361	0.586626	1	-0.0142689	0.313134	0.70284	1	-0.0183594	0.159873	0.533704	1	-0.0682947	0.160054	0.533532	1
CR2	-0.0377408	0.140782	0.496354	1	-0.0266623	0.308294	0.702224	1	-0.0391309	0.173283	0.573212	1	-0.0385419	0.13292	0.477778	1	-0.0782336	0.112168	0.441245	1
MYOM2	-0.0253784	0.140786	0.496354	1	-0.0217761	0.218854	0.626436	1	-0.0142343	0.436919	0.768988	1	-0.025371	0.140885	0.497112	1	-0.0690997	0.160188	0.533532	1
NCAN	-0.0326943	0.140841	0.496354	1	-0.0550147	0.0114377	0.129553	1	-0.0278028	0.263732	0.661032	1	-0.033749	0.129266	0.470367	1	-0.0684982	0.14586	0.505474	1
KYNU	-0.0378726	0.141935	0.499592	1	-0.0211672	0.411219	0.771578	1	-0.0219372	0.451443	0.77658	1	-0.0369277	0.15605	0.530186	1	-0.0655393	0.172533	0.554872	1
PTH1R	0.0303065	0.142103	0.499592	1	0.0396894	0.0611674	0.350974	1	0.0390563	0.101894	0.464916	1	0.029809	0.148936	0.51552	1	0.0823619	0.095937	0.400104	1
APRT	-0.0386177	0.142347	0.499844	1	-0.0454806	0.0926891	0.436598	1	-0.0506986	0.0807335	0.415587	1	-0.0386633	0.141934	0.500207	1	-0.0775312	0.118305	0.450657	1
CD93	-0.023677	0.143515	0.503338	1	-0.0191048	0.250328	0.654721	1	-0.0212827	0.239931	0.642418	1	-0.0237628	0.142511	0.501631	1	-0.0779453	0.113997	0.442649	1
IFI30	0.0299949	0.143914	0.504132	1	0.0325128	0.111843	0.485933	1	0.032282	0.14973	0.538874	1	0.0299638	0.144536	0.50692	1	0.0769658	0.1047	0.418084	1
NDST1	0.0377369	0.144709	0.506307	1	0.0374149	0.159675	0.561553	1	0.0596419	0.0277844	0.233085	1	0.0372747	0.149689	0.516286	1	0.0604891	0.223299	0.618786	1
DMD	0.037945	0.145118	0.507128	1	0.0370091	0.164678	0.568784	1	0.0586173	0.0413479	0.29793	1	0.0372135	0.153127	0.525653	1	0.0862413	0.0810651	0.368345	1
SAFB2	0.0156365	0.146046	0.509693	1	0.0132756	0.230046	0.635005	1	0.0071603	0.595211	0.844242	1	0.0156736	0.145075	0.507399	1	0.0257265	0.603918	0.884989	1
SEPTIN8	-0.0245043	0.146202	0.509693	1	-0.0239889	0.161849	0.563223	1	-0.0186796	0.316112	0.703758	1	-0.0250569	0.13756	0.489283	1	-0.064945	0.173835	0.555915	1
PCDH7	-0.02564	0.146693	0.510261	1	-0.0294515	0.104506	0.467305	1	-0.0307533	0.143112	0.530115	1	-0.0257119	0.145538	0.507399	1	-0.0827434	0.0900779	0.387895	1
TOP1MT	0.0256442	0.146715	0.510261	1	0.0265443	0.143729	0.541964	1	0.0145505	0.528042	0.818058	1	0.025615	0.147142	0.511744	1	-0.0107245	0.828625	0.959812	1
SH3BP1	-0.0354739	0.14691	0.510329	1	-0.0280429	0.264313	0.668338	1	-0.044914	0.0741067	0.403979	1	-0.0354064	0.147829	0.512909	1	-0.0631439	0.203646	0.607018	1
CCN2	0.0460677	0.147309	0.511103	1	0.0442181	0.175283	0.581643	1	0.0304188	0.391554	0.756374	1	0.0449641	0.157544	0.530187	1	0.0717974	0.147803	0.509781	1
ABO	-0.0895654	0.147529	0.511258	1	-0.0921136	0.14729	0.54383	1	-0.0456245	0.506343	0.807651	1	-0.0892519	0.14891	0.51552	1	-0.0750585	0.131781	0.476538	1
IL3RA	0.0228273	0.147782	0.511527	1	0.0256552	0.113642	0.490091	1	0.0319229	0.0680198	0.385976	1	0.0229793	0.145153	0.507399	1	0.0688878	0.15419	0.523997	1
AGER	0.0331562	0.149116	0.51553	1	0.0221495	0.338222	0.725636	1	0.0272785	0.289317	0.684716	1	0.034244	0.136723	0.488343	1	0.0732241	0.13742	0.485474	1
KIR3DL1	-0.0798252	0.149484	0.516189	1	-0.0522269	0.359047	0.738074	1	-0.106951	0.0785232	0.412601	1	-0.0806665	0.145304	0.507399	1	-0.0637995	0.199895	0.602503	1
MTHFD2	-0.0118885	0.150012	0.517398	1	-0.00853646	0.314978	0.706748	1	-0.0164421	0.084896	0.424626	1	-0.0119664	0.147332	0.511794	1	-0.0712459	0.145574	0.505474	1
IL12A_IL12B	-0.061856	0.150328	0.517586	1	-0.0399537	0.356052	0.738074	1	-0.0588313	0.219022	0.632613	1	-0.0651166	0.130203	0.471421	1	-0.071473	0.144096	0.501152	1
NFATC3	-0.03075	0.150422	0.517586	1	-0.0309424	0.157737	0.559209	1	-0.0343714	0.135834	0.51486	1	-0.0303184	0.156314	0.530187	1	-0.0809987	0.102032	0.41081	1
ITM2A	-0.046185	0.151371	0.519922	1	-0.041077	0.214347	0.622826	1	-0.0355526	0.320905	0.705535	1	-0.0471593	0.142996	0.502125	1	-0.0676496	0.173267	0.554872	1
RBM25	0.0204418	0.15161	0.519922	1	0.0207584	0.156714	0.558234	1	0.0138273	0.390943	0.756374	1	0.0202268	0.155945	0.530186	1	0.0768974	0.116275	0.446927	1
MRPL24	-0.0201934	0.151637	0.519922	1	-0.0193346	0.180241	0.586626	1	-0.00782941	0.595845	0.844242	1	-0.0202635	0.150182	0.516863	1	-0.134035	0.00696702	0.0748376	1
BRK1	-0.0340628	0.15214	0.521036	1	-0.0354577	0.145436	0.543472	1	-0.0493375	0.065834	0.381759	1	-0.0345976	0.146151	0.508905	1	-0.0740991	0.132804	0.478455	1
VWA5A	0.0492225	0.15266	0.522201	1	0.0628961	0.0758455	0.393059	1	0.0855261	0.0215888	0.202726	1	0.0489824	0.154662	0.528543	1	0.00969686	0.845242	0.96176	1
PTGES2	-0.0353981	0.152883	0.522351	1	-0.0403872	0.111149	0.48582	1	-0.0484285	0.0776383	0.410173	1	-0.0353653	0.153403	0.525978	1	-0.0543079	0.274077	0.668766	1
VSIG4	0.0321959	0.153242	0.522963	1	0.0436456	0.0466098	0.299631	1	0.0380391	0.131162	0.510752	1	0.030345	0.179628	0.570227	1	0.0673444	0.155386	0.525544	1
PDCL2	0.0306131	0.153751	0.523877	1	0.024179	0.271436	0.675921	1	0.0162591	0.539258	0.824849	1	0.030932	0.149469	0.516137	1	0.0351019	0.480453	0.829537	1
TMOD4	0.0159268	0.153948	0.523877	1	0.0053414	0.641143	0.88917	1	0.0131373	0.29386	0.688013	1	0.0158961	0.154696	0.528543	1	0.0476614	0.326578	0.724981	1
KHDC3L	-0.0371375	0.15405	0.523877	1	-0.0367331	0.170437	0.576246	1	-0.0310155	0.259872	0.659571	1	-0.0369517	0.156087	0.530186	1	-0.0207467	0.675685	0.915283	1
VIT	-0.0275469	0.155434	0.527832	1	-0.00611539	0.755918	0.93833	1	-0.0297931	0.153583	0.544611	1	-0.0287782	0.13971	0.494763	1	-0.0629147	0.160757	0.534206	1
RELB	-0.0226887	0.155575	0.527832	1	-0.0206843	0.208041	0.616779	1	-0.0132331	0.392696	0.756374	1	-0.0226263	0.156675	0.530187	1	-0.0523352	0.290155	0.683366	1
BTN3A2	-0.0289	0.156216	0.528802	1	-0.0172553	0.406033	0.770559	1	-0.0311449	0.17562	0.577564	1	-0.0300404	0.140728	0.497112	1	-0.0577364	0.240819	0.63808	1
PDCD1	0.0320649	0.156225	0.528802	1	0.0288273	0.213646	0.622826	1	0.00835666	0.758032	0.91184	1	0.0303763	0.180444	0.570947	1	0.0691272	0.159953	0.533532	1
IL2	-0.0159772	0.156607	0.529482	1	-0.0129082	0.265407	0.668338	1	-0.0147237	0.241133	0.642418	1	-0.0160077	0.155775	0.530186	1	-0.0663289	0.180624	0.571519	1
DEFB104A_DEFB104B	0.0281056	0.158343	0.534729	1	0.0314329	0.124981	0.511946	1	0.0181744	0.45109	0.776536	1	0.0281224	0.158053	0.530596	1	0.0569601	0.243826	0.639247	1
ECM1	-0.0259417	0.159694	0.538654	1	-0.0242907	0.199231	0.60725	1	-0.0128732	0.522705	0.814621	1	-0.0253437	0.170489	0.552263	1	-0.0878111	0.0770276	0.359339	1
ADAMTSL4	0.0166239	0.159875	0.538654	1	0.013695	0.259509	0.664964	1	0.0308665	0.0170124	0.174993	1	0.0165558	0.161711	0.536903	1	0.0667627	0.166597	0.543114	1
DDX25	0.0192339	0.160061	0.538657	1	0.0174288	0.215779	0.622826	1	0.0118422	0.461086	0.780871	1	0.0192126	0.160478	0.534498	1	0.0643107	0.194052	0.592123	1
PRKAR2A	-0.0592348	0.160691	0.540152	1	-0.0637644	0.140354	0.53858	1	-0.0649541	0.164192	0.561649	1	-0.0597233	0.157498	0.530187	1	-0.0701544	0.158722	0.532304	1
GLRX	-0.0447662	0.161179	0.541167	1	-0.0373162	0.254553	0.658669	1	-0.0746996	0.0313029	0.252251	1	-0.0451054	0.158213	0.530596	1	-0.0593772	0.230543	0.628922	1
NAMPT	-0.0365837	0.161582	0.541894	1	-0.0377995	0.158631	0.559579	1	-0.0367398	0.194198	0.607209	1	-0.0369498	0.157401	0.530187	1	-0.0482735	0.332698	0.731483	1
STX8	-0.0377792	0.162	0.542638	1	-0.0384124	0.16491	0.568784	1	-0.0479915	0.109369	0.479294	1	-0.0378595	0.161263	0.536497	1	-0.0519713	0.296395	0.693303	1
PILRB	0.0440155	0.162212	0.542638	1	0.0421825	0.187884	0.59809	1	0.0328201	0.34673	0.728233	1	0.0421961	0.180406	0.570947	1	0.069308	0.156955	0.528204	1
RASA1	0.016331	0.162455	0.542638	1	0.0208554	0.0828297	0.411454	1	0.0236669	0.084337	0.423103	1	0.0164155	0.160247	0.53434	1	0.0279396	0.572561	0.872579	1
GTF2IRD1	-0.0462818	0.162549	0.542638	1	-0.0458398	0.178665	0.584201	1	-0.0425554	0.243812	0.644401	1	-0.0459854	0.165213	0.545277	1	-0.0689048	0.165875	0.543114	1
ITGA5	-0.0198373	0.162854	0.543033	1	-0.0141801	0.305753	0.702224	1	-0.0241083	0.136575	0.516325	1	-0.0197534	0.167761	0.550199	1	-0.0651614	0.179081	0.568491	1
FAM13A	-0.0486947	0.163226	0.543634	1	-0.0383294	0.28436	0.685126	1	-0.0448403	0.239259	0.642418	1	-0.0493227	0.158067	0.530596	1	-0.0595252	0.231796	0.629213	1
BGN	-0.0881904	0.163408	0.543634	1	-0.0880176	0.175621	0.581643	1	-0.0699663	0.323665	0.707881	1	-0.0838056	0.185651	0.574925	1	-0.0765255	0.121607	0.453713	1
MB	-0.040786	0.163922	0.544439	1	-0.0222092	0.454335	0.794457	1	-0.0361578	0.273177	0.672015	1	-0.0426944	0.145544	0.507399	1	-0.0666039	0.12155	0.453713	1
VAMP8	-0.0616548	0.16407	0.544439	1	-0.0707306	0.119394	0.499858	1	-0.0755765	0.124946	0.501825	1	-0.0618236	0.16316	0.540339	1	-0.0591585	0.235009	0.632265	1
SPINK1	0.0314333	0.164211	0.544439	1	0.0267102	0.249099	0.652927	1	0.0408758	0.103877	0.4679	1	0.0319497	0.15748	0.530187	1	0.0600472	0.216649	0.614044	1
FNTA	-0.0250977	0.164439	0.544577	1	-0.0194124	0.292969	0.691673	1	-0.0201809	0.300242	0.694721	1	-0.0248667	0.168865	0.550513	1	-0.0695075	0.161207	0.534365	1
MFAP4	-0.0226371	0.164683	0.544765	1	-0.0136571	0.41399	0.772517	1	-0.0124596	0.489781	0.798742	1	-0.0217723	0.181541	0.573175	1	-0.0657239	0.173974	0.555915	1
ACADSB	-0.0620151	0.16559	0.547143	1	-0.0682822	0.137336	0.533385	1	-0.0735639	0.143137	0.530115	1	-0.0617316	0.167897	0.550199	1	-0.0753117	0.130443	0.473467	1
THAP12	-0.0542676	0.165837	0.547326	1	-0.0399966	0.320602	0.709712	1	-0.0400082	0.331327	0.711803	1	-0.0541314	0.166856	0.548215	1	-0.0645946	0.193776	0.592123	1
SELL	-0.0163258	0.166048	0.547326	1	-0.01629	0.178593	0.584201	1	-0.0208772	0.0961099	0.452712	1	-0.0170204	0.149193	0.515795	1	-0.0770457	0.110752	0.437448	1
CLSTN1	0.0356509	0.16621	0.547326	1	0.0329706	0.212336	0.622468	1	0.0249783	0.399151	0.75844	1	0.0363029	0.158809	0.531609	1	0.0496204	0.317521	0.717712	1
CTSC	0.0316325	0.166968	0.549203	1	0.0414915	0.0766461	0.393059	1	0.0378995	0.129714	0.510752	1	0.032251	0.15888	0.531609	1	0.0633257	0.193964	0.592123	1
NMNAT1	-0.0570528	0.168208	0.552656	1	-0.0462262	0.273881	0.678242	1	-0.0201786	0.647184	0.861428	1	-0.0585811	0.157323	0.530187	1	-0.0576191	0.241248	0.638159	1
TPM3	-0.0198615	0.168672	0.553556	1	-0.016391	0.269019	0.674606	1	-0.0132485	0.422011	0.765882	1	-0.0197732	0.170552	0.552263	1	-0.053813	0.266648	0.66329	1
SERPINE2	0.0446867	0.168902	0.553685	1	0.0470304	0.158781	0.559579	1	0.0309453	0.389111	0.756374	1	0.0445282	0.170554	0.552263	1	0.065033	0.191843	0.588467	1
ATP1B1	-0.026933	0.16946	0.554064	1	-0.0249789	0.215368	0.622826	1	-0.0253114	0.20995	0.624273	1	-0.0271319	0.166295	0.547815	1	-0.0993231	0.0451831	0.265361	1
PLAT	0.0414562	0.169612	0.554064	1	0.0580452	0.0444467	0.290751	1	0.0633022	0.0597831	0.363316	1	0.0399251	0.187838	0.57862	1	0.0623574	0.179832	0.570252	1
DDC	-0.0363262	0.169633	0.554064	1	-0.0396141	0.138734	0.535616	1	-0.045094	0.139127	0.522766	1	-0.0343568	0.196165	0.588698	1	-0.073811	0.13532	0.482151	1
EIF2AK3	-0.0365861	0.169841	0.554064	1	-0.0307868	0.260709	0.666561	1	-0.0292076	0.322195	0.706082	1	-0.0367243	0.168216	0.550199	1	-0.0605826	0.223013	0.618786	1
SLC13A1	-0.0387123	0.170066	0.554064	1	-0.0425672	0.14231	0.54128	1	-0.0383093	0.20728	0.621931	1	-0.0380496	0.177528	0.56603	1	-0.0692823	0.163972	0.540541	1
NRCAM	-0.0210941	0.170159	0.554064	1	-0.018249	0.244875	0.650393	1	-0.0317324	0.0826232	0.419899	1	-0.0215512	0.161753	0.536903	1	-0.0745037	0.133456	0.479268	1
VAMP5	-0.0381288	0.170395	0.554212	1	-0.0506905	0.0759061	0.393059	1	-0.054763	0.0804765	0.415587	1	-0.0374934	0.177951	0.566757	1	-0.0378386	0.444871	0.824328	1
COL4A4	0.0212448	0.170693	0.554411	1	0.0163499	0.304945	0.702224	1	0.0141684	0.419267	0.764991	1	0.0212136	0.171278	0.552761	1	0.0691241	0.164579	0.541067	1
ACTN2	-0.0381607	0.170992	0.554411	1	-0.0349362	0.221722	0.628463	1	-0.0256452	0.375649	0.744901	1	-0.0389637	0.162151	0.537611	1	-0.0408909	0.399052	0.795094	1
CDH22	-0.0127732	0.171028	0.554411	1	-0.00920082	0.337771	0.725636	1	-0.00766206	0.44986	0.77572	1	-0.0128461	0.168552	0.550513	1	-0.0626085	0.206422	0.607364	1
COL4A1	0.0305641	0.171237	0.554473	1	0.0271439	0.222623	0.629631	1	0.0244483	0.32424	0.708277	1	0.0304637	0.174193	0.560306	1	0.0675901	0.172503	0.554872	1
EVI2B	0.0209099	0.171758	0.555542	1	0.0207886	0.186386	0.595574	1	0.0131608	0.473608	0.790524	1	0.0211752	0.166358	0.547815	1	0.0514425	0.29913	0.697073	1
GBP1	-0.0454962	0.172783	0.558238	1	-0.0351952	0.299241	0.695991	1	-0.0197797	0.605137	0.846494	1	-0.0461213	0.168112	0.550199	1	-0.0830081	0.0933148	0.394825	1
LGALS7_LGALS7B	0.0311133	0.1733	0.559287	1	0.0245666	0.292449	0.691655	1	0.0275683	0.266104	0.663274	1	0.0309741	0.175695	0.562763	1	0.0711638	0.136546	0.484738	1
PTEN	-0.0157862	0.173902	0.560609	1	-0.0131781	0.269816	0.674773	1	-0.0197915	0.125902	0.504822	1	-0.0157493	0.174868	0.561856	1	-0.0688139	0.160622	0.534206	1
SESTD1	0.033377	0.174382	0.561265	1	0.0325779	0.197375	0.606145	1	0.0329155	0.241386	0.642418	1	0.0337241	0.169959	0.552263	1	0.0759438	0.126615	0.464204	1
VWA1	0.0326551	0.174492	0.561265	1	0.0336754	0.161778	0.563223	1	0.0334642	0.207206	0.621931	1	0.0333266	0.166664	0.548203	1	0.0662868	0.178858	0.568402	1
UBE2L6	0.0431404	0.17473	0.561412	1	0.0434151	0.181976	0.58926	1	0.0355403	0.319234	0.705239	1	0.0434853	0.171884	0.554101	1	0.068794	0.164149	0.540541	1
FH	0.0460839	0.175273	0.562413	1	0.06116	0.0799461	0.402358	1	0.038702	0.331111	0.711803	1	0.0465565	0.170903	0.552381	1	0.0737677	0.137265	0.485474	1
DLL1	0.0217286	0.175507	0.562413	1	0.0206547	0.202645	0.610271	1	0.0229278	0.192346	0.604611	1	0.0205159	0.201498	0.590003	1	0.0658885	0.172561	0.554872	1
KCNH2	-0.0391375	0.175621	0.562413	1	-0.0420794	0.156674	0.558234	1	-0.0288277	0.364468	0.737456	1	-0.0397466	0.169058	0.550513	1	-0.0714033	0.149405	0.51348	1
NAAA	0.0438784	0.176278	0.563895	1	0.0403527	0.223911	0.629631	1	0.0417576	0.24234	0.642418	1	0.0450487	0.165062	0.545277	1	0.0654643	0.188417	0.586612	1
IGBP1	-0.042675	0.176475	0.563906	1	-0.0448646	0.166178	0.571145	1	-0.0446415	0.2027	0.615929	1	-0.0429449	0.174165	0.560306	1	-0.0633456	0.201347	0.605613	1
CCL23	0.0317192	0.176833	0.56443	1	0.0280281	0.243695	0.649123	1	0.0190212	0.479536	0.794077	1	0.0305358	0.193879	0.585419	1	0.0640856	0.188933	0.587589	1
ESPL1	0.0268924	0.177672	0.566438	1	0.0284978	0.164666	0.568784	1	0.0285828	0.242386	0.642418	1	0.0266267	0.18195	0.573223	1	0.0609663	0.21028	0.610903	1
BCHE	-0.0191716	0.177851	0.566438	1	-0.0113304	0.424519	0.775922	1	-0.0211659	0.183842	0.59265	1	-0.0190043	0.189724	0.579642	1	-0.0701456	0.147473	0.509245	1
TFRC	-0.0292395	0.178121	0.566677	1	-0.0271394	0.219554	0.626917	1	-0.0412653	0.105482	0.472398	1	-0.0302652	0.163619	0.541243	1	-0.0685316	0.168807	0.548433	1
SEL1L	0.0211701	0.179138	0.568701	1	0.019188	0.230572	0.635005	1	0.019351	0.328666	0.708919	1	0.0200269	0.204038	0.594025	1	0.0365296	0.455629	0.827675	1
BAP18	-0.0484934	0.179148	0.568701	1	-0.0444624	0.224296	0.629631	1	-0.0294226	0.43058	0.768234	1	-0.0496984	0.169068	0.550513	1	-0.0529603	0.281875	0.677291	1
GJA8	-0.0253348	0.179409	0.568911	1	-0.0238248	0.219744	0.626917	1	-0.0302133	0.107378	0.477217	1	-0.0255483	0.175731	0.562763	1	-0.0277744	0.575431	0.87261	1
RBP2	-0.056744	0.18021	0.570145	1	-0.03989	0.358921	0.738074	1	-0.0121828	0.791893	0.923969	1	-0.0558124	0.187599	0.578498	1	-0.0771511	0.115833	0.446927	1
BGLAP	-0.0620088	0.180295	0.570145	1	-0.0655623	0.167168	0.572502	1	-0.0829409	0.108479	0.477429	1	-0.0590922	0.205325	0.596142	1	-0.0756991	0.121798	0.453713	1
AKR1C4	-0.032337	0.180882	0.570145	1	-0.0270878	0.275049	0.6792	1	-0.0561511	0.0403767	0.29408	1	-0.0323197	0.181083	0.572347	1	-0.0577171	0.245782	0.640208	1
EPB41L5	0.0367799	0.180997	0.570145	1	0.0469036	0.0966443	0.44585	1	0.0308189	0.301059	0.694721	1	0.0369246	0.179264	0.569693	1	0.0274201	0.581885	0.873128	1
ECHS1	-0.0654704	0.18115	0.570145	1	-0.0784346	0.115125	0.491561	1	-0.100164	0.0747478	0.404444	1	-0.0649513	0.185208	0.574925	1	-0.0642866	0.195472	0.595831	1
FABP3	-0.035843	0.181303	0.570145	1	-0.0126856	0.62996	0.883765	1	-0.0262601	0.370386	0.742047	1	-0.0379715	0.156921	0.530187	1	-0.0589874	0.190463	0.588416	1
OGFR	-0.0242068	0.181349	0.570145	1	-0.0169282	0.360821	0.738757	1	-0.0210026	0.303358	0.694721	1	-0.0244012	0.179148	0.569693	1	-0.0616809	0.204653	0.607018	1
LSP1	-0.0305495	0.181391	0.570145	1	-0.0271828	0.238271	0.64287	1	-0.0115031	0.642052	0.859682	1	-0.0321617	0.159841	0.533704	1	-0.0566614	0.249392	0.644755	1
CASQ2	-0.0246143	0.181561	0.570145	1	-0.0334829	0.0766367	0.393059	1	-0.0232049	0.233109	0.637697	1	-0.0242921	0.187319	0.578245	1	-0.0403445	0.413716	0.803265	1
MBL2	-0.0734263	0.181936	0.570409	1	-0.0891075	0.113826	0.490157	1	-0.0680477	0.267106	0.664434	1	-0.0732234	0.183242	0.573568	1	-0.0741659	0.13497	0.482082	1
EPPK1	0.0497648	0.182122	0.570409	1	0.0416672	0.277014	0.680144	1	0.0510722	0.202594	0.615929	1	0.0496918	0.183037	0.573568	1	0.07857	0.11371	0.442649	1
PAM	-0.0206139	0.182242	0.570409	1	-0.0124648	0.429923	0.7783	1	-0.0170604	0.327537	0.708919	1	-0.0206467	0.182619	0.573568	1	-0.0655863	0.181248	0.57235	1
MYL3	-0.048776	0.182429	0.570409	1	-0.0176744	0.6351	0.887263	1	-0.0381887	0.33627	0.71713	1	-0.0501064	0.170971	0.552381	1	-0.0528934	0.256108	0.651496	1
MOCS2	-0.0452759	0.183024	0.571657	1	-0.0442011	0.203349	0.61086	1	-0.0616869	0.100362	0.463	1	-0.0452396	0.18398	0.57448	1	-0.0578843	0.243117	0.638628	1
SERPINI2	-0.038542	0.183537	0.572642	1	-0.0305712	0.304485	0.702224	1	-0.0152249	0.620878	0.852723	1	-0.0373525	0.197775	0.589276	1	-0.0698577	0.159074	0.532584	1
PLA2G2A	-0.0412666	0.184215	0.574144	1	-0.0385365	0.221355	0.628463	1	-0.0389178	0.278553	0.672438	1	-0.0401337	0.196796	0.589176	1	-0.0700724	0.143173	0.498535	1
ATP1B4	0.0160297	0.18466	0.574915	1	0.0194007	0.11858	0.498103	1	0.00693387	0.667411	0.866949	1	0.0160872	0.183041	0.573568	1	-0.000187082	0.996969	0.998815	1
PALM3	-0.0387647	0.185137	0.575784	1	-0.038502	0.200696	0.607935	1	-0.0647397	0.0639478	0.378358	1	-0.0383241	0.19016	0.580246	1	-0.110355	0.0262734	0.184392	1
VMO1	-0.0450438	0.185988	0.577269	1	-0.0310275	0.371935	0.747541	1	-0.0147375	0.702254	0.887651	1	-0.0452619	0.184707	0.574925	1	-0.0610332	0.213195	0.613938	1
SLK	0.0474689	0.186011	0.577269	1	0.0503178	0.173048	0.580473	1	0.0454188	0.278445	0.672438	1	0.047462	0.186057	0.575572	1	-0.0168762	0.734651	0.936804	1
MKI67	-0.0208993	0.186234	0.577346	1	-0.0304239	0.0614702	0.350974	1	-0.0224714	0.147947	0.5378	1	-0.0209722	0.184666	0.574925	1	-0.026242	0.596299	0.882248	1
ACYP1	-0.0444269	0.186916	0.578842	1	-0.0442135	0.200053	0.60725	1	-0.0491298	0.188657	0.599875	1	-0.0447413	0.184126	0.57448	1	-0.0617756	0.213373	0.613938	1
DCUN1D2	0.036766	0.187126	0.578878	1	0.0382997	0.181808	0.58926	1	0.0371895	0.264549	0.661032	1	0.0361926	0.194067	0.585419	1	0.00519576	0.915598	0.978364	1
CTLA4	-0.0120567	0.187501	0.579422	1	-0.0127312	0.176046	0.582073	1	-0.0147233	0.107598	0.477429	1	-0.0120396	0.188089	0.57875	1	-0.0648351	0.190178	0.58832	1
VSIG10	0.0233352	0.187751	0.579579	1	0.0297417	0.102169	0.458266	1	0.0225306	0.300129	0.694721	1	0.0235607	0.183933	0.57448	1	-0.0120501	0.808611	0.955656	1
CPB2	0.0151074	0.189182	0.582882	1	0.0132636	0.258926	0.664668	1	0.0170318	0.19334	0.605174	1	0.0159965	0.170138	0.552263	1	0.0646823	0.186249	0.581852	1
NPHS1	0.020644	0.189221	0.582882	1	0.017238	0.286144	0.687834	1	0.0256701	0.152935	0.544246	1	0.0213788	0.175383	0.562763	1	0.0679135	0.170407	0.551784	1
TNFAIP8L2	-0.0415395	0.18969	0.583524	1	-0.0448064	0.168434	0.574809	1	-0.054081	0.118653	0.492724	1	-0.0413238	0.192339	0.583272	1	-0.0550865	0.268444	0.664437	1
BNIP2	-0.0150388	0.190272	0.583524	1	-0.0183858	0.11954	0.499858	1	-0.0181851	0.169057	0.568932	1	-0.0150792	0.189082	0.579642	1	-0.0947087	0.0567938	0.305595	1
TPPP2	-0.0345137	0.190287	0.583524	1	-0.0320941	0.236505	0.642225	1	-0.0282218	0.301522	0.694721	1	-0.0350793	0.183109	0.573568	1	-0.0685728	0.16852	0.548115	1
TNFAIP8	-0.0179948	0.190395	0.583524	1	-0.0193919	0.169872	0.576246	1	-0.0264967	0.0595719	0.36279	1	-0.0181982	0.185411	0.574925	1	-0.0578561	0.241584	0.638159	1
TDP1	-0.0469421	0.190432	0.583524	1	-0.0424755	0.246981	0.651823	1	-0.0565927	0.150079	0.539139	1	-0.0471933	0.188497	0.578812	1	-0.0685198	0.16661	0.543114	1
SHH	0.0179594	0.191276	0.585493	1	0.0194204	0.169553	0.576246	1	0.0118436	0.494901	0.802033	1	0.017539	0.201884	0.590003	1	0.0478477	0.326752	0.724981	1
PGLYRP1	0.0313072	0.191549	0.585578	1	0.0308916	0.205229	0.61086	1	0.0298034	0.266358	0.663274	1	0.0295197	0.218931	0.604959	1	0.0679342	0.169942	0.550892	1
FIS1	-0.0555686	0.191706	0.585578	1	-0.0590951	0.176672	0.582073	1	-0.0717998	0.132197	0.510752	1	-0.0549647	0.197541	0.589276	1	-0.0604791	0.22354	0.618786	1
IL34	-0.0202684	0.191963	0.585749	1	-0.0222021	0.164206	0.568784	1	-0.0203286	0.241745	0.642418	1	-0.0199396	0.199299	0.590003	1	-0.0681548	0.169338	0.549546	1
AZU1	-0.0553539	0.192574	0.586887	1	-0.0536869	0.216828	0.624271	1	-0.0351104	0.446392	0.773941	1	-0.0573814	0.17685	0.565103	1	-0.0446633	0.367971	0.762395	1
NOMO1	0.0175147	0.192851	0.586887	1	0.0216102	0.101474	0.458266	1	0.023824	0.132294	0.510752	1	0.0176201	0.191361	0.582609	1	0.0669168	0.172585	0.554872	1
KIAA1549L	-0.0107098	0.192941	0.586887	1	-0.0104371	0.21724	0.624271	1	-0.0136311	0.123018	0.49734	1	-0.0108627	0.186631	0.576732	1	-0.0617902	0.203531	0.607018	1
BHMT2	-0.0105118	0.19383	0.588395	1	-0.0103961	0.211428	0.621135	1	-0.0020214	0.818791	0.936426	1	-0.0104664	0.19572	0.588015	1	-0.0587304	0.221036	0.617821	1
ASAH2	-0.0384546	0.193841	0.588395	1	-0.01635	0.583786	0.86515	1	-0.015932	0.640535	0.859639	1	-0.0389363	0.188278	0.57875	1	-0.0472864	0.336322	0.736115	1
TNFRSF8	0.0313485	0.195199	0.590606	1	0.0266214	0.284547	0.685126	1	0.0260602	0.345477	0.726125	1	0.029728	0.219934	0.60513	1	0.0713943	0.146539	0.506621	1
NECAP2	-0.0425369	0.195522	0.590606	1	-0.035831	0.288114	0.690742	1	-0.0499193	0.161698	0.557044	1	-0.0431055	0.189762	0.579642	1	-0.0390205	0.433491	0.816602	1
FMR1	-0.0162617	0.195651	0.590606	1	-0.0105542	0.414005	0.772517	1	-0.0187666	0.172994	0.572907	1	-0.0163683	0.192694	0.583696	1	-0.0611696	0.219641	0.617157	1
SCPEP1	0.0327339	0.195869	0.590606	1	0.037421	0.145668	0.543641	1	0.0272126	0.343334	0.723187	1	0.0323401	0.201668	0.590003	1	0.0690948	0.161356	0.534365	1
SLC44A4	0.0348931	0.19593	0.590606	1	0.0333064	0.230087	0.635005	1	0.0239934	0.424855	0.766008	1	0.0347702	0.19746	0.589276	1	0.0534462	0.283119	0.677764	1
CTRB1	-0.038972	0.19671	0.590606	1	-0.0449464	0.146594	0.54383	1	-0.0212433	0.517687	0.813522	1	-0.0368154	0.223328	0.609347	1	-0.0707902	0.154165	0.523997	1
KIAA1549	-0.028775	0.196754	0.590606	1	-0.0229176	0.316592	0.706748	1	-0.0187483	0.411694	0.764765	1	-0.0285061	0.200922	0.590003	1	-0.0620267	0.210823	0.611259	1
FCAR	-0.0341914	0.196756	0.590606	1	-0.041803	0.119599	0.499858	1	-0.0152577	0.613454	0.850586	1	-0.035371	0.181903	0.573223	1	-0.0666488	0.180246	0.570941	1
MORC3	-0.0130913	0.196762	0.590606	1	-0.011014	0.291213	0.691655	1	-0.0164608	0.12973	0.510752	1	-0.0132223	0.192279	0.583272	1	-0.0454964	0.355436	0.751692	1
AP2B1	-0.0256729	0.196918	0.590606	1	-0.0259851	0.203753	0.61086	1	-0.0368653	0.113837	0.484387	1	-0.0255251	0.199751	0.590003	1	-0.0805325	0.105752	0.421703	1
TLR2	-0.0102747	0.196929	0.590606	1	-0.00800197	0.32852	0.716882	1	-0.0101225	0.233017	0.637697	1	-0.0101615	0.201879	0.590003	1	-0.0648708	0.1914	0.588467	1
B3GNT7	0.0237298	0.197004	0.590606	1	0.0275744	0.144148	0.54246	1	0.0150917	0.456557	0.778243	1	0.0246403	0.182649	0.573568	1	0.0557948	0.243051	0.638628	1
PPP1R12B	0.0413009	0.19734	0.591004	1	0.0427404	0.19451	0.606145	1	0.0625475	0.0607205	0.368245	1	0.0416639	0.193392	0.585202	1	0.0517348	0.299001	0.697073	1
FEN1	-0.0446369	0.197862	0.591958	1	-0.0488047	0.170637	0.576246	1	-0.0455536	0.21266	0.626219	1	-0.0451912	0.192354	0.583272	1	-0.0310805	0.530219	0.855568	1
FETUB	-0.0237407	0.198216	0.592321	1	-0.0180068	0.334209	0.723048	1	-0.0158981	0.429905	0.768234	1	-0.0249534	0.176392	0.56426	1	-0.0676364	0.162848	0.537472	1
DNAJB2	-0.0358327	0.19839	0.592321	1	-0.0339738	0.233722	0.63718	1	-0.0392714	0.201603	0.615767	1	-0.036089	0.195736	0.588015	1	-0.0586996	0.234867	0.632265	1
CC2D1A	-0.0529083	0.19883	0.593028	1	-0.0552486	0.189792	0.60059	1	-0.0639445	0.161296	0.557044	1	-0.0527956	0.200575	0.590003	1	-0.0582989	0.239865	0.63808	1
FCGR2B	-0.0394592	0.19927	0.59373	1	-0.0328094	0.297197	0.695413	1	-0.0629627	0.0935201	0.444832	1	-0.0402219	0.191461	0.582609	1	-0.0780158	0.116085	0.446927	1
GOLM2	-0.016522	0.200074	0.593924	1	-0.00381857	0.762629	0.940782	1	-0.0123661	0.41394	0.764885	1	-0.0174111	0.177314	0.565966	1	-0.0768285	0.121361	0.453713	1
HNRNPUL1	-0.0330005	0.200169	0.593924	1	-0.0323203	0.217832	0.624738	1	-0.0263994	0.335447	0.716748	1	-0.0334536	0.194464	0.58601	1	-0.0443553	0.367022	0.762329	1
ELAVL4	0.0474743	0.200566	0.593924	1	0.0436468	0.252498	0.657045	1	0.0715995	0.0981719	0.455787	1	0.0482103	0.193687	0.585419	1	0.0509924	0.306048	0.703844	1
TIE1	0.029547	0.200912	0.593924	1	0.029577	0.211455	0.621135	1	0.0407496	0.127504	0.507216	1	0.0296358	0.199589	0.590003	1	0.0819632	0.0997513	0.406285	1
ARHGAP45	-0.053313	0.201194	0.593924	1	-0.0580981	0.174661	0.581643	1	-0.0825514	0.0693073	0.388735	1	-0.0532485	0.202011	0.590003	1	-0.0622341	0.211483	0.612563	1
FRMD7	-0.0119787	0.201394	0.593924	1	-0.0122235	0.205182	0.61086	1	-0.00898481	0.387404	0.755267	1	-0.0118511	0.206188	0.596632	1	-0.0715484	0.150705	0.516729	1
GPKOW	-0.0182823	0.201396	0.593924	1	-0.0180294	0.217491	0.624375	1	-0.0174601	0.250859	0.651815	1	-0.0187803	0.189495	0.579642	1	-0.0315778	0.523624	0.853933	1
DKK1	0.0424191	0.201565	0.593924	1	0.0392617	0.248512	0.652906	1	0.0226602	0.537553	0.824849	1	0.0429262	0.196709	0.589176	1	0.0636508	0.199534	0.602503	1
RYR1	-0.0143973	0.201766	0.593924	1	-0.017567	0.127879	0.514558	1	-0.00462106	0.671989	0.868632	1	-0.0144549	0.199928	0.590003	1	-0.0635397	0.189889	0.58832	1
CLGN	0.0256227	0.201875	0.593924	1	0.0269326	0.189046	0.60059	1	0.0185527	0.435565	0.768394	1	0.0255203	0.203676	0.594025	1	0.0355441	0.474898	0.82868	1
TNFSF12	0.020384	0.20189	0.593924	1	0.0201027	0.219292	0.626917	1	0.0099874	0.588946	0.840465	1	0.0202231	0.207532	0.596944	1	0.0618918	0.209918	0.610622	1
LILRA5	-0.0236412	0.201951	0.593924	1	-0.0166267	0.358647	0.738074	1	-0.0337706	0.114132	0.484387	1	-0.0245537	0.185338	0.574925	1	-0.0608418	0.218508	0.615052	1
HAVCR1	0.0444674	0.202024	0.593924	1	0.038726	0.27177	0.676022	1	0.0564411	0.156254	0.549188	1	0.0455443	0.191534	0.582609	1	0.0479103	0.286662	0.679539	1
MUCL3	0.019461	0.20229	0.593924	1	0.0260952	0.0964389	0.44585	1	0.0110393	0.567276	0.83008	1	0.0191344	0.209951	0.599183	1	0.0498068	0.312854	0.710944	1
BMP10	-0.0185361	0.202404	0.593924	1	-0.0199611	0.173085	0.580473	1	-0.0139599	0.391207	0.756374	1	-0.0175051	0.229042	0.618551	1	-0.0614364	0.196912	0.597716	1
EPHB4	0.0168527	0.202599	0.593924	1	0.0151292	0.263412	0.668338	1	0.0131856	0.395083	0.757173	1	0.0156527	0.237748	0.630403	1	0.0756169	0.123199	0.455866	1
RAB33A	-0.0362175	0.203025	0.594407	1	-0.0275498	0.346319	0.736403	1	-0.0408575	0.183378	0.592467	1	-0.0363506	0.201446	0.590003	1	-0.0630404	0.205694	0.607018	1
CEP290	-0.0235625	0.203172	0.594407	1	-0.0223386	0.24108	0.643249	1	-0.0155403	0.420397	0.764991	1	-0.0236541	0.201379	0.590003	1	-0.0574094	0.245879	0.640208	1
CEACAM6	0.0275368	0.203638	0.594591	1	0.0262797	0.237757	0.64287	1	0.0267008	0.259871	0.659571	1	0.0266218	0.219159	0.604959	1	0.0568936	0.251166	0.645249	1
CPLX2	0.0128818	0.203644	0.594591	1	0.0150288	0.14927	0.545616	1	0.0138631	0.262996	0.661032	1	0.0130364	0.198228	0.590003	1	0.0712663	0.151994	0.519924	1
MILR1	0.0346194	0.20425	0.595764	1	0.0290205	0.299779	0.695991	1	0.0278436	0.365202	0.737573	1	0.0335838	0.218259	0.604959	1	0.0623193	0.204669	0.607018	1
EREG	0.0554121	0.20446	0.595778	1	0.0555136	0.214662	0.622826	1	0.00308241	0.950471	0.985534	1	0.0546786	0.210841	0.600431	1	0.0652601	0.189995	0.58832	1
BATF	-0.0501027	0.204904	0.596288	1	-0.0610046	0.132587	0.52369	1	-0.0452867	0.2711	0.668297	1	-0.0488893	0.216074	0.602482	1	-0.0128751	0.796116	0.954007	1
PODXL2	0.0194801	0.205044	0.596288	1	0.00157917	0.919218	0.980554	1	0.025719	0.130419	0.510752	1	0.0180122	0.242772	0.635759	1	0.0660563	0.18128	0.57235	1
AK1	-0.0451413	0.20572	0.597209	1	-0.0539545	0.140029	0.53858	1	-0.0546808	0.172103	0.572375	1	-0.0455823	0.201835	0.590003	1	-0.0621375	0.204207	0.607018	1
SMNDC1	-0.0413137	0.205771	0.597209	1	-0.0343815	0.301223	0.697028	1	-0.0228344	0.49064	0.798894	1	-0.0428507	0.189574	0.579642	1	-0.0365807	0.458809	0.827675	1
SNX15	-0.0352328	0.206041	0.597394	1	-0.0341104	0.232001	0.635927	1	-0.0307974	0.315655	0.703576	1	-0.0350954	0.208199	0.59743	1	-0.0623098	0.208125	0.609232	1
TRAF3	-0.0234805	0.206675	0.598362	1	-0.0264021	0.16658	0.571796	1	-0.02142	0.258961	0.659571	1	-0.0235074	0.206132	0.596632	1	-0.0434102	0.381405	0.773881	1
PAFAH2	-0.0267531	0.206785	0.598362	1	-0.031649	0.146336	0.54383	1	-0.0368461	0.139258	0.522766	1	-0.0263839	0.213382	0.600594	1	-0.0624645	0.209075	0.609232	1
VIM	0.0382515	0.20718	0.598412	1	0.0456596	0.142995	0.541741	1	0.0235514	0.467035	0.783986	1	0.0382914	0.20666	0.596944	1	0.0617354	0.208987	0.609232	1
CCL13	0.0481846	0.207372	0.598412	1	0.0492026	0.208728	0.617488	1	0.0469818	0.264204	0.661032	1	0.0493069	0.197666	0.589276	1	0.0630364	0.198663	0.600667	1
ARHGAP25	-0.0402557	0.207774	0.598412	1	-0.0379012	0.247477	0.651897	1	-0.044665	0.204001	0.617946	1	-0.0403001	0.20743	0.596944	1	-0.0544526	0.273132	0.667042	1
NID2	0.0516223	0.207846	0.598412	1	0.0437309	0.298042	0.695751	1	0.0330649	0.461292	0.780871	1	0.0503613	0.21938	0.604959	1	0.0652265	0.189427	0.587959	1
SPRED2	-0.0194561	0.207912	0.598412	1	-0.029007	0.0677117	0.368653	1	-0.0201428	0.227738	0.634668	1	-0.0189685	0.219572	0.604959	1	-0.0289628	0.555715	0.865621	1
PCDH17	0.0246927	0.208123	0.598412	1	0.0277427	0.168161	0.57455	1	0.0258655	0.234154	0.638328	1	0.024206	0.217396	0.60443	1	0.0660102	0.182	0.573982	1
LXN	-0.043866	0.208242	0.598412	1	-0.0438635	0.220468	0.627355	1	-0.0471962	0.208464	0.623677	1	-0.0445254	0.201579	0.590003	1	-0.0589908	0.232361	0.629213	1
BRDT	-0.0168744	0.208801	0.599408	1	-0.0223345	0.10499	0.468752	1	-0.024175	0.119988	0.493904	1	-0.0166786	0.214144	0.600594	1	-0.0538497	0.279248	0.67404	1
SHISA5	0.0166415	0.209103	0.599408	1	0.0171188	0.194083	0.606145	1	0.0201737	0.15764	0.551549	1	0.0156714	0.237449	0.630403	1	0.0738371	0.113301	0.442649	1
FLT1	-0.0150908	0.209206	0.599408	1	-0.00947722	0.440247	0.784789	1	-0.0151304	0.240341	0.642418	1	-0.016119	0.180191	0.570947	1	-0.0539295	0.273074	0.667042	1
MAP2K1	-0.0414338	0.209992	0.60107	1	-0.041313	0.222424	0.629631	1	-0.0596113	0.102055	0.464916	1	-0.0422544	0.201716	0.590003	1	-0.0606604	0.221841	0.617821	1
BRD2	-0.0146068	0.211106	0.602565	1	-0.0123728	0.30328	0.700835	1	-0.0234393	0.0855512	0.425172	1	-0.014658	0.209469	0.598805	1	-0.0530834	0.267018	0.66329	1
ZBP1	-0.0233877	0.21127	0.602565	1	-0.0302655	0.115601	0.49198	1	-0.0191008	0.341016	0.720914	1	-0.023746	0.204494	0.594688	1	-0.0775557	0.116911	0.447516	1
RAB27B	-0.052542	0.211589	0.602565	1	-0.0544619	0.207122	0.615236	1	-0.0697581	0.135523	0.514359	1	-0.0532095	0.206037	0.596632	1	-0.0650195	0.191832	0.588467	1
AARSD1	0.0388046	0.211601	0.602565	1	0.0309444	0.331942	0.720573	1	0.0349534	0.310919	0.701073	1	0.0391851	0.207636	0.596944	1	0.0592295	0.227482	0.625897	1
FABP1	-0.0666186	0.211915	0.602565	1	-0.034471	0.516504	0.828547	1	-0.0204088	0.725981	0.896252	1	-0.0673227	0.207731	0.596944	1	-0.0639903	0.182565	0.574536	1
TSPYL1	-0.0247331	0.212001	0.602565	1	-0.0245379	0.228263	0.634739	1	-0.0246035	0.254934	0.657048	1	-0.0245816	0.214984	0.600594	1	-0.0400179	0.421896	0.810119	1
SERPINH1	-0.0788186	0.212441	0.602565	1	-0.083386	0.197606	0.606145	1	-0.0935582	0.185846	0.596049	1	-0.0797533	0.207074	0.596944	1	-0.0678732	0.172867	0.554872	1
CALCB	0.0246585	0.212571	0.602565	1	-0.0158724	0.432134	0.780877	1	0.0253154	0.254003	0.655499	1	0.0242019	0.221544	0.607837	1	0.0259362	0.598616	0.883113	1
IGSF8	-0.0206864	0.212592	0.602565	1	-0.0239613	0.155966	0.557759	1	-0.0194435	0.302516	0.694721	1	-0.0208761	0.209535	0.598805	1	-0.0551307	0.261592	0.658071	1
TCL1B	0.038529	0.212596	0.602565	1	0.0449754	0.157305	0.559116	1	0.0318866	0.387567	0.755267	1	0.0387127	0.210375	0.599805	1	0.0383256	0.441112	0.821547	1
LPA	-0.112076	0.212792	0.602565	1	-0.12043	0.19254	0.605263	1	-0.119829	0.226978	0.634441	1	-0.111792	0.213996	0.600594	1	-0.0640254	0.198709	0.600667	1
VEGFB	-0.0185099	0.21397	0.60369	1	-0.0190786	0.195673	0.606145	1	-0.0120126	0.475766	0.792617	1	-0.0192231	0.196932	0.589176	1	-0.058547	0.233962	0.631198	1
MED21	0.0210217	0.214137	0.60369	1	0.0243579	0.161501	0.563223	1	0.0156259	0.419182	0.764991	1	0.0210652	0.213142	0.600594	1	0.0698929	0.154445	0.523997	1
SIGLEC15	0.0466804	0.214417	0.60369	1	0.0461477	0.232416	0.636265	1	0.0726736	0.0835608	0.421312	1	0.0471693	0.209613	0.598805	1	0.0629988	0.205269	0.607018	1
PDIA3	0.013865	0.214478	0.60369	1	0.00951181	0.405821	0.770559	1	0.0100658	0.4559	0.777916	1	0.0138985	0.21347	0.600594	1	0.0450013	0.364215	0.761113	1
CCN3	-0.0228265	0.214595	0.60369	1	-0.0236441	0.200329	0.607456	1	-0.0185367	0.352543	0.731002	1	-0.0236351	0.19934	0.590003	1	-0.0569223	0.216222	0.614044	1
FDX1	-0.0282429	0.215027	0.60369	1	-0.027285	0.24385	0.649123	1	-0.0311031	0.226615	0.634441	1	-0.0288438	0.205404	0.596142	1	-0.0693443	0.162582	0.537472	1
IL24	-0.0213562	0.215052	0.60369	1	-0.0248628	0.160483	0.561553	1	-0.0168288	0.394174	0.757173	1	-0.0215308	0.211345	0.600431	1	-0.0775113	0.118431	0.450657	1
GALNT10	0.0189265	0.215138	0.60369	1	0.020304	0.19336	0.605888	1	0.0267749	0.127021	0.507212	1	0.0192052	0.209266	0.598805	1	0.0613463	0.206759	0.607364	1
DNAJB8	0.0318952	0.215305	0.60369	1	0.0220807	0.404201	0.770559	1	0.0284864	0.356226	0.734226	1	0.031756	0.21731	0.60443	1	0.0259903	0.601141	0.88378	1
RAD51	0.0278275	0.215708	0.60369	1	0.0280541	0.224587	0.629838	1	0.00827627	0.764817	0.913176	1	0.0285467	0.204062	0.594025	1	0.065068	0.190614	0.588416	1
SNX18	0.018926	0.215753	0.60369	1	0.0222046	0.157773	0.559209	1	0.0273119	0.113979	0.484387	1	0.0188105	0.218538	0.604959	1	-0.0266585	0.587691	0.877001	1
PILRA	0.0285124	0.215796	0.60369	1	0.0273593	0.239729	0.643181	1	0.0209859	0.419939	0.764991	1	0.0271893	0.238043	0.630403	1	0.0570589	0.240335	0.63808	1
PRG3	-0.0323723	0.216013	0.60369	1	-0.0247894	0.356503	0.738074	1	-0.0258874	0.374289	0.744901	1	-0.033442	0.201269	0.590003	1	-0.0633096	0.203774	0.607018	1
SERPINF2	-0.00853393	0.216092	0.60369	1	-0.00892657	0.204382	0.61086	1	-0.00530106	0.501343	0.804778	1	-0.00821814	0.240075	0.633023	1	-0.0654706	0.172864	0.554872	1
REEP4	-0.0370374	0.216871	0.604519	1	-0.0346167	0.261266	0.666561	1	-0.0510047	0.13079	0.510752	1	-0.0372111	0.214733	0.600594	1	-0.0766193	0.124136	0.457416	1
SIT1	0.038256	0.216996	0.604519	1	0.0456488	0.142108	0.54128	1	0.0510821	0.139738	0.523521	1	0.0383668	0.215631	0.601823	1	0.0557046	0.262741	0.658226	1
WDR46	-0.0208211	0.217054	0.604519	1	-0.0171874	0.318814	0.70895	1	-0.00977828	0.549362	0.82673	1	-0.0210463	0.212269	0.600431	1	-0.0406053	0.413758	0.803265	1
NOS2	-0.0179917	0.21722	0.604519	1	-0.0171362	0.252796	0.657045	1	-0.0127359	0.434172	0.768234	1	-0.0181065	0.214299	0.600594	1	-0.0470278	0.334898	0.733592	1
RBPMS2	-0.0647583	0.217428	0.604519	1	-0.0697933	0.194681	0.606145	1	-0.0722378	0.215672	0.627194	1	-0.065148	0.214938	0.600594	1	-0.0569058	0.253346	0.648057	1
BCL2	0.0340167	0.217762	0.604854	1	0.0383452	0.173796	0.581643	1	0.0709956	0.0190786	0.188264	1	0.0344801	0.211961	0.600431	1	-0.000519103	0.991567	0.998788	1
SPP1	0.0310664	0.217964	0.604854	1	0.0133744	0.604663	0.873102	1	0.0316672	0.291766	0.688013	1	0.0336481	0.185491	0.574925	1	0.0585027	0.220145	0.617821	1
CPM	0.0258892	0.218978	0.605509	1	0.0374782	0.0616859	0.350974	1	0.0306791	0.201637	0.615767	1	0.0264115	0.211896	0.600431	1	0.0607803	0.206801	0.607364	1
WWP2	-0.0364946	0.219184	0.605509	1	-0.0353123	0.245775	0.650497	1	-0.0471137	0.150574	0.539139	1	-0.036865	0.21488	0.600594	1	-0.0570856	0.251361	0.645249	1
AREG	0.0299514	0.219205	0.605509	1	0.0343349	0.169688	0.576246	1	0.0327504	0.255055	0.657048	1	0.0267398	0.282547	0.669823	1	0.0754449	0.122166	0.453713	1
ZCCHC8	-0.0231822	0.219245	0.605509	1	-0.0207715	0.283848	0.684575	1	-0.000601105	0.97511	0.994954	1	-0.0235355	0.212264	0.600431	1	-0.0527382	0.283682	0.677915	1
CTSB	0.0367235	0.219511	0.605509	1	0.0217798	0.468896	0.802936	1	0.0302131	0.377159	0.746877	1	0.0369191	0.217105	0.60443	1	0.0551097	0.265198	0.662653	1
C1QBP	0.0388901	0.219611	0.605509	1	0.0436724	0.180183	0.586626	1	0.0390646	0.288408	0.683505	1	0.03864	0.222555	0.609347	1	0.0564201	0.256785	0.652269	1
FAM171A2	0.0987645	0.219656	0.605509	1	0.100805	0.222861	0.629631	1	0.100704	0.25959	0.659571	1	0.0963511	0.231141	0.621286	1	0.0313436	0.529313	0.855568	1
RSPO1	0.0230515	0.219882	0.605561	1	0.0247285	0.199799	0.60725	1	0.031536	0.140102	0.524213	1	0.0207568	0.275406	0.664214	1	0.0557311	0.247112	0.642057	1
ICAM2	-0.0215511	0.220098	0.60558	1	-0.0146911	0.415716	0.772517	1	-0.0263864	0.195494	0.607347	1	-0.0221132	0.20831	0.59743	1	-0.0539423	0.279099	0.67404	1
ADGRB3	-0.0222316	0.220721	0.606723	1	-0.0190101	0.305863	0.702224	1	-0.00903769	0.651811	0.861681	1	-0.021967	0.226435	0.615456	1	-0.0600544	0.224116	0.619438	1
SULT2A1	-0.0374206	0.221325	0.60752	1	-0.0253443	0.409655	0.771578	1	-0.0420846	0.235222	0.640535	1	-0.0369421	0.227747	0.617867	1	-0.0576987	0.237117	0.636174	1
SPACA5_SPACA5B	0.0137988	0.22183	0.60752	1	0.0139035	0.231644	0.635927	1	0.0177933	0.119969	0.493904	1	0.0138433	0.220401	0.605842	1	0.0804923	0.0970719	0.401771	1
BRD3	0.0213866	0.221857	0.60752	1	0.0244334	0.175033	0.581643	1	0.00668146	0.786329	0.922376	1	0.02118	0.226315	0.615456	1	0.0249729	0.611042	0.885374	1
DNMBP	-0.0418512	0.222008	0.60752	1	-0.0434158	0.21484	0.622826	1	-0.0448034	0.228408	0.635047	1	-0.0426157	0.213819	0.600594	1	-0.043412	0.382725	0.775305	1
SERPINB8	-0.0406594	0.222055	0.60752	1	-0.0353407	0.294865	0.693338	1	-0.0361046	0.302456	0.694721	1	-0.0415099	0.212657	0.600431	1	-0.039282	0.425424	0.810327	1
STX7	-0.0308731	0.222985	0.608088	1	-0.0286439	0.268834	0.674606	1	-0.0403269	0.149097	0.538874	1	-0.0319687	0.207131	0.596944	1	-0.0579523	0.236652	0.63551	1
PDCD1LG2	0.0207169	0.223171	0.608088	1	0.0232953	0.182458	0.589942	1	0.0279257	0.155895	0.548744	1	0.0203763	0.231632	0.621727	1	0.0614079	0.21436	0.613938	1
TDRKH	-0.0556602	0.223421	0.608088	1	-0.0600796	0.19956	0.60725	1	-0.0914651	0.0789629	0.412711	1	-0.0558135	0.222276	0.609271	1	-0.0585385	0.240068	0.63808	1
PRKAR1A	-0.0557953	0.223457	0.608088	1	-0.0697151	0.138267	0.534523	1	-0.0699108	0.165748	0.56438	1	-0.0553916	0.22714	0.616795	1	-0.0616554	0.215828	0.614044	1
CXCL3	-0.0634515	0.223696	0.608088	1	-0.0640129	0.231828	0.635927	1	-0.104232	0.0734982	0.402925	1	-0.0635458	0.223351	0.609347	1	-0.0629082	0.206316	0.607364	1
OMP	0.0218685	0.223941	0.608088	1	0.0231602	0.209897	0.619058	1	0.026155	0.206464	0.620884	1	0.0224762	0.211358	0.600431	1	0.0153708	0.754178	0.942642	1
TP73	-0.0133606	0.22408	0.608088	1	-0.0120467	0.286413	0.687912	1	-0.011098	0.351115	0.73066	1	-0.0133611	0.224018	0.610595	1	-0.0606682	0.222463	0.618076	1
HS6ST1	-0.0228977	0.224251	0.608088	1	-0.0111673	0.562772	0.856367	1	-0.0219107	0.326669	0.708919	1	-0.0232251	0.218828	0.604959	1	-0.0782771	0.111163	0.438476	1
CSF1R	-0.0249425	0.22431	0.608088	1	-0.0113166	0.5834	0.86515	1	-0.0298479	0.195227	0.607347	1	-0.0253638	0.217665	0.604602	1	-0.0728463	0.137223	0.485474	1
SSNA1	-0.0314533	0.224351	0.608088	1	-0.0344664	0.192437	0.605263	1	-0.0257572	0.363588	0.737456	1	-0.0323535	0.211571	0.600431	1	-0.0561898	0.258217	0.653625	1
UBAC1	-0.0232109	0.224817	0.608784	1	-0.0281861	0.15136	0.549388	1	-0.0303222	0.155761	0.548744	1	-0.023475	0.219664	0.604959	1	-0.0617462	0.209974	0.610622	1
CGB3_CGB5_CGB8	-0.0174305	0.225188	0.609221	1	-0.0235981	0.100554	0.45808	1	-0.0152499	0.226728	0.634441	1	-0.0183392	0.202072	0.590003	1	-0.0552629	0.266841	0.66329	1
CD22	-0.0282527	0.225409	0.609254	1	-0.00738697	0.750181	0.934914	1	-0.0525646	0.0512613	0.33464	1	-0.0284889	0.223183	0.609347	1	-0.0598917	0.215046	0.614044	1
TIMM10	-0.0235312	0.226416	0.611406	1	-0.0260226	0.192633	0.605263	1	-0.0336459	0.126595	0.506205	1	-0.0233795	0.229742	0.618748	1	-0.0716379	0.150318	0.516008	1
EPHA10	0.0325435	0.227428	0.613487	1	0.0374801	0.176762	0.582073	1	0.0250111	0.394397	0.757173	1	0.0328299	0.223315	0.609347	1	0.0385068	0.438696	0.819142	1
BID	-0.0452616	0.227608	0.613487	1	-0.042001	0.272291	0.676022	1	-0.082303	0.0460972	0.313525	1	-0.0450135	0.230706	0.620688	1	-0.0360105	0.469358	0.827675	1
CNTN3	0.0225736	0.228002	0.613793	1	0.0245873	0.183503	0.591597	1	0.037076	0.0891299	0.43633	1	0.0244627	0.195122	0.587384	1	0.051271	0.270005	0.664561	1
DCC	-0.00725914	0.228143	0.613793	1	-0.00743555	0.230415	0.635005	1	-0.00575238	0.273962	0.672015	1	-0.00724465	0.229027	0.618551	1	-0.0501611	0.304569	0.702536	1
ERI1	-0.0125191	0.228543	0.613936	1	-0.0103792	0.331944	0.720573	1	-0.0181997	0.0815342	0.4186	1	-0.012505	0.229029	0.618551	1	-0.0545649	0.271882	0.666491	1
TFAP2A	-0.0214909	0.228618	0.613936	1	-0.0183782	0.316462	0.706748	1	-0.0402534	0.0646456	0.378852	1	-0.021328	0.232117	0.621973	1	-0.0628662	0.195807	0.596227	1
CCL3	0.0415035	0.229088	0.61405	1	0.0481947	0.164872	0.568784	1	0.0367216	0.369228	0.741505	1	0.0407744	0.237681	0.630403	1	0.0303661	0.52448	0.85485	1
GBA	0.0242727	0.229289	0.61405	1	0.0208023	0.315848	0.706748	1	0.029232	0.213869	0.626331	1	0.0242447	0.229772	0.618748	1	0.0262535	0.596753	0.882248	1
TARM1	-0.0376369	0.229323	0.61405	1	-0.0359122	0.264731	0.668338	1	-0.0519363	0.135105	0.514359	1	-0.0373979	0.232252	0.621973	1	-0.0599514	0.228368	0.626232	1
COLEC12	-0.017576	0.229635	0.61405	1	-0.0134877	0.338514	0.725636	1	-0.0159774	0.313976	0.703339	1	-0.0182599	0.21249	0.600431	1	-0.0527705	0.251864	0.645559	1
OSM	0.0488566	0.229715	0.61405	1	0.0528301	0.196018	0.606145	1	0.0397438	0.391189	0.756374	1	0.0466689	0.25266	0.650416	1	0.0557655	0.260303	0.657191	1
BDNF	0.0514449	0.230063	0.614416	1	0.0524093	0.234047	0.637336	1	0.0356819	0.43278	0.768234	1	0.052718	0.218897	0.604959	1	0.0562637	0.257252	0.652886	1
CNTNAP4	-0.0478544	0.230493	0.614898	1	-0.0468029	0.254101	0.658669	1	-0.0827361	0.0694436	0.388751	1	-0.0476018	0.232935	0.62323	1	-0.115521	0.0201442	0.153507	1
DNAJB14	-0.0398901	0.230666	0.614898	1	-0.0381071	0.264061	0.668338	1	-0.0451556	0.217896	0.630513	1	-0.0403414	0.225485	0.61402	1	-0.0614945	0.217267	0.614044	1
ATP6V1D	0.0114892	0.23135	0.616068	1	0.0106295	0.280112	0.681208	1	0.0116322	0.363559	0.737456	1	0.0113836	0.235619	0.628734	1	-0.0631825	0.202053	0.606884	1
CRIM1	0.0132001	0.231715	0.616068	1	0.0150055	0.183554	0.591597	1	0.0147587	0.2271	0.634441	1	0.0126117	0.253429	0.651037	1	0.0587688	0.221825	0.617821	1
FZD8	0.0199158	0.23174	0.616068	1	0.013143	0.442491	0.786425	1	0.0183225	0.351083	0.73066	1	0.0196099	0.23898	0.631854	1	0.0750153	0.127226	0.465287	1
LTA4H	0.0356109	0.232581	0.617741	1	0.0471771	0.123688	0.508555	1	0.0475551	0.148163	0.5378	1	0.0364818	0.221511	0.607837	1	0.0542018	0.271496	0.66638	1
DSC2	0.021712	0.233034	0.618379	1	0.0186065	0.315129	0.706748	1	0.00197569	0.92225	0.972656	1	0.0210156	0.248827	0.644428	1	0.0627097	0.192841	0.590284	1
DTYMK	-0.0424698	0.23393	0.620191	1	-0.0412871	0.257348	0.661863	1	-0.0404683	0.308526	0.698382	1	-0.042199	0.238215	0.630403	1	-0.0592102	0.230618	0.628922	1
ANG	-0.0221665	0.234465	0.621043	1	-0.0232477	0.219884	0.626917	1	-0.00866089	0.680759	0.874019	1	-0.0221287	0.235856	0.628734	1	-0.0484817	0.308302	0.705912	1
ZNF830	0.0427616	0.235097	0.622152	1	0.0415269	0.261891	0.666591	1	0.0439294	0.279509	0.673552	1	0.0433741	0.228524	0.618551	1	0.0735596	0.135719	0.482981	1
ADH1B	-0.0466934	0.23547	0.622261	1	-0.0316267	0.411214	0.771578	1	-0.0222325	0.607612	0.84726	1	-0.0463565	0.242715	0.635759	1	-0.0469536	0.330079	0.728885	1
CTSV	-0.0270355	0.235566	0.622261	1	-0.0239062	0.306784	0.702224	1	-0.0224907	0.373944	0.744901	1	-0.0263788	0.248553	0.64429	1	-0.0702729	0.133523	0.479268	1
FCRLB	0.0384326	0.23627	0.623556	1	0.0297902	0.371324	0.747541	1	0.0466301	0.177025	0.578221	1	0.0376241	0.246663	0.641886	1	0.0752819	0.122189	0.453713	1
SPRY2	-0.0592407	0.237948	0.627416	1	-0.0704055	0.171999	0.579894	1	-0.0811788	0.149759	0.538874	1	-0.0596427	0.234905	0.627924	1	-0.0614899	0.21696	0.614044	1
SORCS2	0.0219451	0.239007	0.629637	1	0.0140688	0.461673	0.799482	1	0.0256232	0.220389	0.632613	1	0.0211384	0.256927	0.655009	1	0.0579804	0.218342	0.615052	1
FGF19	0.0501659	0.239474	0.630081	1	0.03989	0.360321	0.738757	1	0.0184815	0.694352	0.882157	1	0.0512865	0.229164	0.618551	1	0.0573346	0.247366	0.642057	1
CD300C	0.0226665	0.239608	0.630081	1	0.0344483	0.076255	0.393059	1	0.0143674	0.51127	0.810918	1	0.0215098	0.264603	0.660128	1	0.055218	0.262633	0.658226	1
PIKFYVE	-0.0203445	0.240109	0.630829	1	-0.0318435	0.0736101	0.388187	1	-0.0245883	0.17244	0.572375	1	-0.0198584	0.251502	0.648469	1	-0.0090516	0.850664	0.962613	1
RRM2B	-0.0419276	0.241083	0.632714	1	-0.0311804	0.395425	0.763824	1	-0.0552451	0.165981	0.564391	1	-0.0412609	0.249054	0.644442	1	-0.0574731	0.247471	0.642057	1
DSG3	-0.0218698	0.241319	0.632714	1	-0.0166393	0.38514	0.753962	1	-0.0213983	0.304904	0.695316	1	-0.0219398	0.23983	0.632951	1	-0.054529	0.247135	0.642057	1
CASP10	-0.0383436	0.241595	0.632714	1	-0.0433815	0.196743	0.606145	1	-0.0472108	0.195225	0.607347	1	-0.0386833	0.237622	0.630403	1	-0.057713	0.245719	0.640208	1
CNPY4	-0.0485135	0.241696	0.632714	1	-0.0550478	0.195652	0.606145	1	-0.0784155	0.0938646	0.44506	1	-0.0481125	0.24607	0.641695	1	-0.0629888	0.205815	0.607018	1
PDIA5	0.024339	0.242139	0.632887	1	0.0312996	0.143471	0.541741	1	0.0318305	0.148068	0.5378	1	0.0242994	0.242859	0.635759	1	0.0762009	0.12404	0.457416	1
FAM3C	-0.0184318	0.242197	0.632887	1	-0.0182891	0.255674	0.660397	1	-0.017089	0.333757	0.715303	1	-0.0188673	0.231733	0.621727	1	-0.0527419	0.267125	0.66329	1
ATP6V1F	-0.0379333	0.242698	0.633627	1	-0.0545786	0.101934	0.458266	1	-0.0479199	0.187537	0.599875	1	-0.038024	0.241603	0.635759	1	-0.0592829	0.233026	0.629813	1
CSPG5	0.0214997	0.243492	0.63513	1	0.0201137	0.288692	0.690742	1	0.024975	0.222122	0.634027	1	0.0212986	0.247881	0.643693	1	0.0368384	0.45146	0.82706	1
IDS	0.00566561	0.244178	0.636349	1	0.00525972	0.291434	0.691655	1	0.00368329	0.524827	0.815051	1	0.00572091	0.239626	0.632951	1	0.0587046	0.235271	0.632386	1
SUGP1	-0.0217262	0.244817	0.637444	1	-0.0192942	0.31429	0.706748	1	-0.0179256	0.36221	0.736822	1	-0.0220836	0.237414	0.630403	1	-0.0533737	0.283725	0.677915	1
ENPP7	-0.0545477	0.245323	0.638191	1	-0.0583314	0.220351	0.627355	1	-0.0373261	0.480934	0.794101	1	-0.0522074	0.266436	0.660128	1	-0.0582583	0.240096	0.63808	1
OCLN	0.0264667	0.246613	0.639618	1	0.0295574	0.199883	0.60725	1	0.0354999	0.171093	0.571822	1	0.0261862	0.252704	0.650416	1	0.0570196	0.232019	0.629213	1
RNF4	-0.0249071	0.246643	0.639618	1	-0.021334	0.334849	0.723276	1	-0.0327493	0.157071	0.550884	1	-0.0248171	0.248304	0.644219	1	-0.0743193	0.131614	0.476528	1
IL11	0.0271008	0.246856	0.639618	1	0.0241404	0.315624	0.706748	1	0.0237992	0.374813	0.744901	1	0.027341	0.242665	0.635759	1	0.098846	0.0452396	0.265361	1
TSLP	0.030193	0.246897	0.639618	1	0.0290656	0.278594	0.680587	1	0.0316588	0.288501	0.683505	1	0.0301993	0.246744	0.641886	1	0.0504143	0.311133	0.709224	1
CD200	-0.0167307	0.24697	0.639618	1	-0.0186121	0.20471	0.61086	1	-0.0198251	0.212703	0.626219	1	-0.0163523	0.258313	0.655009	1	-0.0529237	0.274873	0.669586	1
SERPINB6	-0.0383198	0.247512	0.639756	1	-0.035006	0.303591	0.700835	1	-0.0652952	0.0822889	0.419899	1	-0.0384873	0.245795	0.641695	1	-0.0602861	0.225885	0.622681	1
COQ7	-0.0254776	0.247894	0.639756	1	-0.0401151	0.0763078	0.393059	1	-0.0169759	0.523431	0.814621	1	-0.0234706	0.290677	0.676928	1	-0.0700903	0.153248	0.522664	1
PAIP2B	-0.0230207	0.247956	0.639756	1	-0.0241282	0.238978	0.64287	1	-0.0339286	0.123337	0.49734	1	-0.022735	0.253846	0.651037	1	-0.0441408	0.374598	0.769637	1
DDX39A	-0.00876229	0.248024	0.639756	1	-0.0116413	0.135656	0.529627	1	-0.00894882	0.277139	0.672438	1	-0.00880445	0.24572	0.641695	1	-0.0686249	0.166247	0.543114	1
PTPRM	-0.0154602	0.248122	0.639756	1	-0.00421302	0.758055	0.938621	1	-0.0114782	0.444223	0.772691	1	-0.015699	0.242293	0.635759	1	-0.0563716	0.249397	0.644755	1
PDZK1	-0.0188008	0.248665	0.640588	1	-0.0209813	0.205562	0.611226	1	-0.0142999	0.426181	0.766758	1	-0.0187009	0.251435	0.648469	1	-0.0509819	0.303376	0.702536	1
NME1	-0.00847968	0.249764	0.642704	1	-0.00820948	0.278404	0.680587	1	-0.00394262	0.618484	0.852723	1	-0.00835342	0.256848	0.655009	1	-0.0493956	0.305514	0.7036	1
STX6	-0.0397574	0.249928	0.642704	1	-0.0493011	0.165199	0.569105	1	-0.0631683	0.0967178	0.453487	1	-0.0394528	0.253559	0.651037	1	-0.0488017	0.327388	0.725838	1
KDR	0.016182	0.250451	0.642922	1	0.0185536	0.195995	0.606145	1	0.0277336	0.090605	0.439585	1	0.0161135	0.256979	0.655009	1	0.0462601	0.346983	0.746713	1
BCL2L11	0.0275911	0.250454	0.642922	1	0.0289953	0.23948	0.643105	1	0.035785	0.199831	0.615701	1	0.0264153	0.271362	0.662345	1	0.04294	0.383799	0.776939	1
TAGLN3	0.0231027	0.250883	0.643455	1	0.0194181	0.348113	0.738074	1	0.0140746	0.609916	0.848288	1	0.0227505	0.258138	0.655009	1	0.0336414	0.497746	0.841916	1
RILP	-0.0388555	0.251665	0.644892	1	-0.0471952	0.174508	0.581643	1	-0.0427113	0.256899	0.657808	1	-0.0396866	0.241781	0.635759	1	-0.0554219	0.265462	0.662744	1
ATP2B4	-0.0296977	0.252593	0.646699	1	-0.0350169	0.189812	0.60059	1	-0.0360082	0.223637	0.634441	1	-0.029281	0.259277	0.655279	1	-0.092998	0.0576745	0.308622	1
SRPK2	-0.0523701	0.254433	0.650839	1	-0.0527275	0.261866	0.666591	1	-0.0659195	0.19135	0.603885	1	-0.0529147	0.250001	0.646288	1	-0.0524163	0.292024	0.686536	1
KIRREL1	0.0262978	0.25588	0.653965	1	0.0311521	0.190618	0.602486	1	0.0336234	0.172101	0.572375	1	0.026383	0.254287	0.651037	1	0.0439234	0.365962	0.762028	1
GPR158	-0.0198344	0.256896	0.655987	1	-0.0266144	0.135909	0.529627	1	-0.0149831	0.469186	0.785847	1	-0.0202961	0.246229	0.641695	1	-0.0881303	0.0727801	0.346181	1
PLA2G10	-0.0374802	0.258077	0.657424	1	-0.048309	0.150473	0.548151	1	-0.0281778	0.433522	0.768234	1	-0.0373499	0.260117	0.655279	1	-0.0459111	0.346733	0.746713	1
PDP1	-0.0236596	0.25869	0.657424	1	-0.0328743	0.127146	0.514059	1	-0.0209399	0.33663	0.717372	1	-0.0236819	0.258192	0.655009	1	-0.0177869	0.720429	0.936123	1
BNIP3L	-0.0232265	0.259214	0.657424	1	-0.0304664	0.148239	0.544166	1	-0.0356971	0.112414	0.484081	1	-0.0236748	0.250212	0.646288	1	-0.0373344	0.451347	0.82706	1
SPINK8	-0.0158373	0.259348	0.657424	1	-0.0145085	0.314642	0.706748	1	-0.0143926	0.32092	0.705535	1	-0.015676	0.264191	0.660128	1	-0.146935	0.00260407	0.0366205	1
ABHD14B	-0.0350318	0.25969	0.657424	1	-0.0405413	0.203639	0.61086	1	-0.0369019	0.296311	0.69042	1	-0.0349144	0.26171	0.658459	1	-0.052931	0.285972	0.679539	1
GSTM4	-0.0323172	0.259855	0.657424	1	-0.0299139	0.310519	0.702224	1	-0.0232804	0.451696	0.77658	1	-0.0323188	0.259802	0.655279	1	-0.060778	0.217245	0.614044	1
EVPL	-0.0138724	0.260135	0.657424	1	-0.0132432	0.296236	0.693758	1	-0.0267367	0.0674155	0.38584	1	-0.0136129	0.269122	0.660128	1	-0.0529145	0.28142	0.677036	1
NLGN1	0.0300366	0.260172	0.657424	1	0.0368987	0.177571	0.582612	1	0.0439019	0.123115	0.49734	1	0.029335	0.271445	0.662345	1	0.0377448	0.446093	0.824379	1
HSPB1	-0.0419726	0.260231	0.657424	1	-0.05095	0.182596	0.589942	1	-0.0553462	0.188208	0.599875	1	-0.0425228	0.254108	0.651037	1	-0.0597225	0.230351	0.628922	1
CCAR2	0.0296209	0.26055	0.657424	1	0.0343815	0.20396	0.61086	1	0.00939179	0.768975	0.914825	1	0.0296379	0.260221	0.655279	1	0.0495261	0.320162	0.719685	1
CLU	0.0178294	0.26062	0.657424	1	0.0148576	0.360195	0.738757	1	0.0120001	0.515144	0.812782	1	0.0188325	0.235646	0.628734	1	0.123626	0.0113987	0.105318	1
NUDT5	-0.0319461	0.26067	0.657424	1	-0.0281119	0.332947	0.721674	1	-0.0452806	0.161319	0.557044	1	-0.0321351	0.25826	0.655009	1	-0.0492303	0.320871	0.720032	1
NXPE4	0.0145172	0.260823	0.657424	1	0.0168366	0.205088	0.61086	1	0.0286566	0.0529939	0.341295	1	0.0145541	0.259586	0.655279	1	0.00295558	0.951982	0.991931	1
MME	-0.0498496	0.260825	0.657424	1	-0.0556405	0.213377	0.622826	1	0.0019343	0.968345	0.991649	1	-0.0487074	0.274895	0.663531	1	-0.0537955	0.260821	0.657377	1
IFNW1	-0.0160264	0.260881	0.657424	1	-0.0139207	0.342036	0.731032	1	-0.00688995	0.646283	0.861021	1	-0.0162237	0.255026	0.652356	1	-0.0938314	0.0541709	0.300154	1
BRD1	0.0133505	0.261072	0.657424	1	0.0093004	0.446186	0.788424	1	0.0124242	0.357807	0.735366	1	0.0132515	0.264571	0.660128	1	0.0293297	0.548203	0.862484	1
KLK7	-0.0216789	0.261455	0.657818	1	-0.0277835	0.160499	0.561553	1	-0.0242921	0.240742	0.642418	1	-0.0207226	0.283944	0.669823	1	-0.0610188	0.210779	0.611259	1
H2AP	0.0189789	0.262138	0.658347	1	0.0199286	0.252173	0.657045	1	0.0307123	0.0932859	0.444832	1	0.0188284	0.265902	0.660128	1	0.0195226	0.693819	0.922226	1
XPNPEP2	0.06102	0.26236	0.658347	1	0.0657442	0.239124	0.64287	1	0.101732	0.0876744	0.430388	1	0.0637676	0.241712	0.635759	1	0.0553028	0.261992	0.658071	1
CACNB1	-0.0203314	0.262577	0.658347	1	-0.0193474	0.299436	0.695991	1	-0.026093	0.216389	0.628651	1	-0.0202259	0.26501	0.660128	1	-0.051072	0.301859	0.700726	1
BLNK	-0.0215308	0.262887	0.658347	1	-0.0188714	0.337393	0.725636	1	-0.0244035	0.229312	0.635723	1	-0.0222495	0.247424	0.643082	1	-0.0288997	0.561705	0.865621	1
ARHGEF5	-0.0403743	0.263191	0.658347	1	-0.044113	0.233771	0.63718	1	-0.0402076	0.302436	0.694721	1	-0.0408409	0.257808	0.655009	1	-0.0447052	0.368783	0.76299	1
FGFR2	0.0135946	0.263503	0.658347	1	0.014391	0.234597	0.638235	1	0.0231202	0.0729786	0.401589	1	0.013168	0.283547	0.669823	1	0.0660917	0.155495	0.525544	1
SH2D1A	-0.0357444	0.263661	0.658347	1	-0.0325462	0.319259	0.70895	1	-0.025282	0.462761	0.781252	1	-0.0371769	0.245238	0.641409	1	-0.063209	0.202672	0.607018	1
NPR1	-0.0133696	0.263697	0.658347	1	-0.0118499	0.335524	0.723276	1	-0.0145501	0.278816	0.672438	1	-0.0133657	0.263793	0.660128	1	-0.0168641	0.726448	0.936769	1
FCN2	0.0254265	0.263701	0.658347	1	0.0219744	0.341533	0.730494	1	0.0285663	0.25643	0.657808	1	0.0253829	0.26766	0.660128	1	0.0659951	0.182191	0.573982	1
INSL3	-0.0430582	0.265152	0.661285	1	-0.0458944	0.247677	0.651897	1	-0.0310379	0.44313	0.772565	1	-0.0467652	0.229274	0.618551	1	-0.0349321	0.267914	0.664307	1
LHPP	-0.0368694	0.265405	0.661285	1	-0.0393603	0.246026	0.650497	1	-0.0270708	0.459271	0.7807	1	-0.0374524	0.258759	0.655279	1	-0.0505215	0.301581	0.700726	1
CD2AP	-0.0396176	0.265615	0.661285	1	-0.0356204	0.327416	0.71501	1	-0.0475596	0.216932	0.629381	1	-0.0397641	0.263977	0.660128	1	-0.0490171	0.323363	0.721653	1
IL9	-0.0222977	0.265795	0.661285	1	-0.020999	0.308155	0.702224	1	-0.0312293	0.147948	0.5378	1	-0.022384	0.263898	0.660128	1	-0.0330606	0.505936	0.845867	1
HMBS	0.0267879	0.266171	0.661285	1	0.024974	0.313134	0.706597	1	0.0298045	0.274472	0.672015	1	0.0263996	0.273263	0.66271	1	0.0485831	0.320806	0.720032	1
AIFM1	-0.0642073	0.266408	0.661285	1	-0.0775221	0.185348	0.594215	1	-0.091245	0.163545	0.560093	1	-0.0639248	0.268979	0.660128	1	-0.0596791	0.228679	0.626232	1
DDX4	0.0206595	0.266695	0.661285	1	0.0302844	0.113333	0.489486	1	0.0273025	0.180475	0.586341	1	0.0210271	0.258246	0.655009	1	0.0100699	0.838168	0.959838	1
NUDT2	-0.0310545	0.26701	0.661285	1	-0.0309606	0.281839	0.68268	1	-0.0481773	0.127467	0.507216	1	-0.0309223	0.269399	0.660128	1	-0.0530299	0.286422	0.679539	1
F11R	-0.0345969	0.267253	0.661285	1	-0.0351587	0.269286	0.674606	1	-0.0526367	0.135506	0.514359	1	-0.0348838	0.26365	0.660128	1	-0.055675	0.263157	0.658686	1
CASC3	-0.0172416	0.267448	0.661285	1	-0.0146653	0.358182	0.738074	1	-0.0191934	0.261425	0.660598	1	-0.0172348	0.267804	0.660128	1	-0.0518411	0.296517	0.693303	1
ANP32C	-0.0168449	0.267498	0.661285	1	-0.022806	0.144234	0.54246	1	-0.0138652	0.424223	0.766008	1	-0.0168052	0.268575	0.660128	1	-0.0218721	0.658904	0.907747	1
PRRT3	0.0214443	0.268081	0.661285	1	0.00569556	0.768992	0.941748	1	0.0275853	0.199908	0.615701	1	0.019707	0.309386	0.699242	1	0.0628233	0.199938	0.602503	1
PREB	0.0121892	0.268213	0.661285	1	0.00757143	0.50344	0.826037	1	0.0070687	0.533724	0.822483	1	0.0123391	0.262327	0.659442	1	0.0900981	0.0693429	0.33777	1
GALNT3	-0.0247029	0.268236	0.661285	1	-0.0187341	0.413628	0.772517	1	-0.0178989	0.462192	0.780871	1	-0.0242279	0.277673	0.666546	1	-0.0626312	0.208652	0.609232	1
DYNLT3	-0.0216183	0.268285	0.661285	1	-0.0231424	0.248319	0.652906	1	-0.0287205	0.189713	0.601586	1	-0.0216913	0.266792	0.660128	1	-0.0370188	0.457403	0.827675	1
ERP29	-0.066295	0.268589	0.661475	1	-0.074458	0.225877	0.631448	1	-0.0984424	0.135525	0.514359	1	-0.0664977	0.267243	0.660128	1	-0.0581663	0.243102	0.638628	1
SORT1	0.0227294	0.268909	0.661702	1	0.0250383	0.233214	0.637026	1	0.0243746	0.275712	0.672438	1	0.0234455	0.255323	0.652541	1	0.0589707	0.230981	0.628985	1
CLMP	-0.0137441	0.269474	0.662534	1	-0.007941	0.497311	0.820211	1	-0.00336936	0.815777	0.934912	1	-0.0132019	0.28891	0.676059	1	-0.0469734	0.304175	0.702536	1
CCL16	-0.0331711	0.269731	0.662606	1	-0.0289445	0.331932	0.720573	1	-0.0186878	0.605046	0.846494	1	-0.0330039	0.273683	0.662781	1	-0.0567912	0.230039	0.628922	1
WASHC3	-0.0438166	0.270128	0.66302	1	-0.0473196	0.244445	0.649845	1	-0.0483011	0.263157	0.661032	1	-0.0439255	0.269314	0.660128	1	-0.0438944	0.377798	0.771768	1
HEBP1	-0.0231135	0.270409	0.663152	1	-0.021842	0.310607	0.702224	1	-0.00999339	0.626352	0.852723	1	-0.0229664	0.273416	0.66271	1	-0.0564937	0.250934	0.645249	1
FGF20	-0.0188612	0.270972	0.663511	1	-0.018681	0.289374	0.691032	1	-0.018657	0.32482	0.708277	1	-0.0189709	0.268146	0.660128	1	-0.050195	0.305115	0.703238	1
BAG4	-0.0277916	0.271012	0.663511	1	-0.0281419	0.275087	0.6792	1	-0.0355063	0.202224	0.615767	1	-0.0279276	0.269164	0.660128	1	-0.0221123	0.656314	0.906754	1
PCSK9	0.0242229	0.271798	0.664122	1	0.0335144	0.13235	0.523467	1	0.0445435	0.0664175	0.382854	1	0.0261458	0.237942	0.630403	1	0.0535326	0.269931	0.664561	1
PGA4	0.0393571	0.27181	0.664122	1	0.0325011	0.375842	0.74902	1	0.0293193	0.445197	0.772691	1	0.0395615	0.269403	0.660128	1	0.0357597	0.462129	0.827675	1
MAGEA3	0.0244896	0.272057	0.664122	1	0.0246141	0.282901	0.684176	1	0.0120117	0.630389	0.853316	1	0.0249084	0.263911	0.660128	1	0.0625382	0.209077	0.609232	1
CREB3	0.0192203	0.272368	0.664122	1	0.0231354	0.197971	0.606625	1	0.00724693	0.713507	0.892944	1	0.01949	0.26566	0.660128	1	0.0852778	0.0837823	0.374556	1
KCNIP4	0.0225176	0.27259	0.664122	1	0.0307493	0.145122	0.542996	1	0.0282465	0.222976	0.634441	1	0.0225205	0.272479	0.662645	1	0.0149806	0.761702	0.943397	1
YOD1	-0.0349697	0.27263	0.664122	1	-0.0322368	0.323691	0.713297	1	-0.0348971	0.315607	0.703576	1	-0.0353901	0.267829	0.660128	1	-0.0570024	0.244025	0.639247	1
GGT5	0.0137117	0.272944	0.664331	1	0.0106405	0.407474	0.770732	1	0.0172666	0.205473	0.62047	1	0.0137902	0.271036	0.662345	1	0.0649767	0.185911	0.581852	1
CCT5	-0.0258868	0.274155	0.666227	1	-0.0290139	0.232561	0.636265	1	-0.0372832	0.153786	0.544611	1	-0.025944	0.273144	0.66271	1	-0.0332258	0.504442	0.845383	1
TNFRSF21	0.0161361	0.274181	0.666227	1	0.0187057	0.215882	0.622826	1	0.0182333	0.280942	0.675734	1	0.0160487	0.277687	0.666546	1	0.0550464	0.257849	0.653262	1
SCARB1	0.0271928	0.275099	0.667902	1	0.0286332	0.264102	0.668338	1	0.0198563	0.496014	0.802166	1	0.0273411	0.272439	0.662645	1	0.0668485	0.178015	0.566342	1
SCN2A	0.0190579	0.275977	0.669474	1	0.0168286	0.348791	0.738074	1	0.014695	0.486027	0.796187	1	0.0188978	0.280018	0.669238	1	0.0607708	0.218105	0.615052	1
PON3	0.0188542	0.276548	0.670301	1	0.00609932	0.706508	0.91485	1	0.0148275	0.436931	0.768988	1	0.0197871	0.253996	0.651037	1	0.075696	0.117853	0.449632	1
MIF	-0.0407221	0.277993	0.673242	1	-0.0446876	0.246031	0.650497	1	-0.0610207	0.148902	0.538874	1	-0.0407252	0.278222	0.667138	1	-0.0550835	0.268818	0.664437	1
PGD	-0.030281	0.278952	0.673713	1	-0.028983	0.31058	0.702224	1	-0.0415212	0.18592	0.596049	1	-0.030587	0.274356	0.662781	1	-0.045921	0.35383	0.750727	1
NAPRT	-0.0152794	0.279208	0.673713	1	-0.0133236	0.358157	0.738074	1	-0.0219812	0.155695	0.548744	1	-0.0154412	0.274189	0.662781	1	-0.082319	0.0939733	0.395423	1
IGF2R	-0.0141092	0.279243	0.673713	1	-0.00707735	0.590465	0.868026	1	-0.0183493	0.207666	0.621931	1	-0.0139343	0.286093	0.672169	1	-0.0557133	0.25423	0.649217	1
TNFRSF10C	-0.0294475	0.279677	0.673713	1	-0.037549	0.177025	0.582282	1	-0.0247502	0.413274	0.764807	1	-0.0303023	0.26643	0.660128	1	-0.0532068	0.285038	0.679201	1
NELL1	0.0247935	0.279884	0.673713	1	0.0209855	0.372221	0.747541	1	0.0264493	0.301932	0.694721	1	0.0258645	0.259986	0.655279	1	0.0489388	0.325238	0.723828	1
NUDT15	-0.0224662	0.279993	0.673713	1	-0.0233992	0.274233	0.678242	1	-0.00738089	0.724307	0.896252	1	-0.0221868	0.285987	0.672169	1	-0.0185916	0.708248	0.930458	1
PQBP1	-0.0309119	0.280129	0.673713	1	-0.0195657	0.505504	0.826037	1	-0.0407505	0.215519	0.627194	1	-0.031542	0.270449	0.662134	1	-0.0468984	0.345558	0.746459	1
KLK11	0.0176445	0.280187	0.673713	1	0.0124735	0.456449	0.796379	1	0.0250835	0.135366	0.514359	1	0.0172153	0.292266	0.679	1	0.0643513	0.189456	0.587959	1
KIR2DL2	0.0477222	0.28027	0.673713	1	0.0429405	0.344316	0.733242	1	0.0251676	0.609778	0.848288	1	0.046306	0.294819	0.680601	1	0.0577057	0.240897	0.63808	1
SUSD1	-0.0281854	0.280928	0.674736	1	-0.0316109	0.239139	0.64287	1	-0.0402872	0.166351	0.564391	1	-0.0282924	0.279321	0.668387	1	-0.0531912	0.285604	0.679261	1
COL9A2	-0.0171358	0.281374	0.675251	1	-0.0123629	0.449967	0.790975	1	-0.0331543	0.0761311	0.408136	1	-0.0172761	0.2774	0.666546	1	-0.0393871	0.428621	0.811786	1
PDCD5	-0.0355443	0.281693	0.67546	1	-0.0361149	0.28363	0.684575	1	-0.0440136	0.244168	0.644401	1	-0.0362246	0.273058	0.66271	1	-0.0506365	0.307453	0.705276	1
TPR	-0.0271454	0.282513	0.675885	1	-0.0278935	0.279774	0.681208	1	-0.00744132	0.769748	0.915146	1	-0.0281412	0.265408	0.660128	1	0.000792802	0.987203	0.99783	1
FGFR4	-0.0288695	0.282578	0.675885	1	-0.0378276	0.169894	0.576246	1	-0.0122195	0.686005	0.877399	1	-0.0296957	0.269039	0.660128	1	-0.0522671	0.292451	0.686552	1
PCDH1	0.0123758	0.282764	0.675885	1	0.0152624	0.196979	0.606145	1	0.0173508	0.188672	0.599875	1	0.0123288	0.285181	0.67115	1	0.0577886	0.230742	0.628922	1
SMC3	-0.022474	0.282799	0.675885	1	-0.0311237	0.147632	0.54383	1	-0.0256033	0.277593	0.672438	1	-0.0224646	0.282946	0.669823	1	-0.0811778	0.102893	0.413706	1
RAB44	-0.0232045	0.283373	0.676702	1	-0.0256646	0.24768	0.651897	1	-0.0108813	0.620656	0.852723	1	-0.0238954	0.269279	0.660128	1	-0.0490933	0.322774	0.721653	1
NDUFA5	-0.0134202	0.284135	0.677625	1	-0.0154067	0.231509	0.635927	1	-0.0173923	0.225281	0.634441	1	-0.0135102	0.281094	0.669723	1	-0.0416027	0.401613	0.79693	1
IVD	-0.0212602	0.284679	0.677625	1	-0.0186041	0.362709	0.740248	1	-0.0240124	0.237398	0.641659	1	-0.0214181	0.281088	0.669723	1	-0.0492215	0.32209	0.720679	1
CHIT1	-0.0910312	0.284681	0.677625	1	-0.106457	0.223677	0.629631	1	-0.0810358	0.386098	0.755267	1	-0.091539	0.281979	0.669823	1	-0.0662154	0.165478	0.543073	1
AGT	0.0121746	0.285051	0.677625	1	0.0167448	0.151925	0.550069	1	0.00604448	0.663073	0.865951	1	0.0120486	0.290025	0.676492	1	0.0464203	0.345664	0.746459	1
DBH	0.0602706	0.28515	0.677625	1	0.0315759	0.585669	0.865862	1	0.0574099	0.351148	0.73066	1	0.0611085	0.278525	0.667313	1	0.0504945	0.308684	0.705912	1
PDIA2	0.0139945	0.285156	0.677625	1	0.0136912	0.309482	0.702224	1	0.0251121	0.0744052	0.404092	1	0.0137958	0.292031	0.678995	1	0.0334221	0.501135	0.84324	1
EP300	-0.0109231	0.285784	0.678207	1	-0.00968928	0.357461	0.738074	1	-0.00787441	0.444946	0.772691	1	-0.011106	0.277746	0.666546	1	-0.0628956	0.20288	0.607018	1
SKAP1	0.0435126	0.285867	0.678207	1	0.0486369	0.237588	0.64287	1	0.0577065	0.201662	0.615767	1	0.0434279	0.286843	0.672844	1	0.0561338	0.259205	0.655558	1
CRELD2	-0.0307926	0.286639	0.678929	1	-0.024348	0.408024	0.770771	1	-0.0499572	0.116814	0.488763	1	-0.0317755	0.272143	0.662645	1	-0.0462481	0.350706	0.747368	1
PNMA2	0.0165654	0.286845	0.678929	1	0.0207783	0.194034	0.606145	1	0.0123878	0.517848	0.813522	1	0.016681	0.28344	0.669823	1	0.0542283	0.270071	0.664561	1
MYO9B	-0.0329903	0.286871	0.678929	1	-0.040021	0.208714	0.617488	1	-0.0272979	0.418195	0.764991	1	-0.0331997	0.283816	0.669823	1	-0.0361976	0.467034	0.827675	1
AFP	0.0387572	0.287513	0.679096	1	0.0332094	0.374374	0.748372	1	0.0624722	0.120125	0.493904	1	0.0391925	0.286801	0.672844	1	0.0516532	0.282224	0.677291	1
FKBP4	-0.0256952	0.287531	0.679096	1	-0.0198472	0.422339	0.774698	1	-0.0252961	0.359221	0.735771	1	-0.0262587	0.277071	0.666546	1	-0.0541436	0.276946	0.672939	1
PDIA4	-0.0316028	0.287642	0.679096	1	-0.0349291	0.251607	0.656886	1	-0.0489314	0.135452	0.514359	1	-0.0318674	0.283854	0.669823	1	-0.0467313	0.348201	0.746713	1
NFE2	-0.0402067	0.288364	0.680191	1	-0.0374903	0.334326	0.723048	1	-0.0464338	0.26728	0.664434	1	-0.0408273	0.281141	0.669723	1	-0.0467356	0.348338	0.746713	1
CTSZ	0.0185852	0.289555	0.680191	1	0.0224541	0.202237	0.610271	1	0.0282752	0.140816	0.524861	1	0.0178078	0.31036	0.699876	1	0.0518113	0.287225	0.679767	1
PVR	-0.0216848	0.289586	0.680191	1	-0.0141446	0.500686	0.823445	1	-0.0295269	0.191476	0.603885	1	-0.022779	0.266102	0.660128	1	-0.0474487	0.339858	0.739407	1
CHCHD10	0.022137	0.289827	0.680191	1	0.0256099	0.217235	0.624271	1	0.0288031	0.208745	0.623876	1	0.020958	0.316986	0.70817	1	0.0619381	0.173241	0.554872	1
SFRP1	-0.0253808	0.290055	0.680191	1	-0.0194088	0.416826	0.772517	1	-0.0146312	0.58845	0.840465	1	-0.0263583	0.272101	0.662645	1	-0.0446513	0.349223	0.746713	1
SERPINB5	0.0168514	0.290368	0.680191	1	0.018808	0.251067	0.656066	1	0.0181438	0.355511	0.734226	1	0.01658	0.298163	0.682171	1	0.0140477	0.776629	0.948529	1
SAP18	-0.0288462	0.290501	0.680191	1	-0.02519	0.369702	0.746641	1	-0.0344622	0.27093	0.668297	1	-0.0287846	0.291483	0.678264	1	-0.0528176	0.28788	0.68021	1
C5	0.00805793	0.29055	0.680191	1	0.00632421	0.414904	0.772517	1	0.00843679	0.324447	0.708277	1	0.00818788	0.283487	0.669823	1	0.0686586	0.165821	0.543114	1
FGF3	-0.0103918	0.290555	0.680191	1	-0.0100532	0.317947	0.708144	1	-0.00954556	0.316597	0.703758	1	-0.0102259	0.298318	0.682171	1	-0.0638662	0.196886	0.597716	1
NPDC1	-0.0174174	0.290607	0.680191	1	-0.0197277	0.237186	0.64287	1	-0.0216409	0.238321	0.642418	1	-0.0186183	0.259392	0.655279	1	-0.0470952	0.321733	0.720679	1
WAS	-0.0236005	0.290676	0.680191	1	-0.0248043	0.279587	0.681208	1	-0.0173984	0.47816	0.79393	1	-0.0237171	0.288292	0.675156	1	-0.0206502	0.677931	0.915945	1
AIDA	0.0318916	0.291428	0.681402	1	0.032709	0.292641	0.691655	1	0.0147121	0.680796	0.874019	1	0.0320021	0.289717	0.676492	1	0.0274778	0.578616	0.87261	1
TMED4	0.0193054	0.292514	0.682877	1	0.021188	0.260921	0.666561	1	0.0281011	0.162424	0.557567	1	0.0192155	0.29471	0.680601	1	0.01188	0.803115	0.955108	1
TTF2	-0.0194064	0.292534	0.682877	1	-0.0158965	0.401884	0.768241	1	-0.027606	0.183124	0.592306	1	-0.0193672	0.293614	0.680053	1	-0.0309753	0.533388	0.856478	1
CPQ	0.0198312	0.292762	0.682877	1	0.0241812	0.210681	0.620114	1	0.00925002	0.645362	0.860711	1	0.020232	0.283246	0.669823	1	0.0643213	0.191573	0.588467	1
PKD2	-0.0312687	0.293586	0.684152	1	-0.0309267	0.308874	0.702224	1	-0.0388832	0.259886	0.659571	1	-0.0313476	0.292678	0.679415	1	-0.0501169	0.312372	0.710944	1
CD300E	-0.0237528	0.294107	0.684152	1	-0.0182908	0.407249	0.770732	1	-0.030733	0.226338	0.634441	1	-0.024237	0.284536	0.670677	1	-0.0546356	0.254747	0.649929	1
DTNB	-0.0237685	0.294145	0.684152	1	-0.0255988	0.262423	0.666591	1	-0.0204156	0.408782	0.764765	1	-0.0243837	0.282363	0.669823	1	-0.0384815	0.415152	0.804599	1
NINJ1	-0.0296224	0.294509	0.684152	1	-0.0439134	0.130885	0.521212	1	-0.0316101	0.270303	0.668297	1	-0.0294932	0.296665	0.681577	1	-0.0666709	0.176683	0.56395	1
ACSL1	-0.0138165	0.294992	0.684152	1	-0.0163066	0.229381	0.635005	1	4.09094e-05	0.997669	0.998878	1	-0.0137761	0.29635	0.681577	1	-0.0568601	0.239132	0.63808	1
ADAMTS15	-0.027463	0.295108	0.684152	1	-0.0143185	0.563395	0.856486	1	-0.0018432	0.954339	0.987236	1	-0.0284182	0.279432	0.668387	1	-0.0858957	0.0828646	0.371858	1
NCR3LG1	0.0179083	0.295311	0.684152	1	0.0126531	0.471581	0.803291	1	0.0275892	0.132996	0.512783	1	0.0168267	0.325938	0.718248	1	0.0575253	0.222516	0.618076	1
APOC1	-0.0201543	0.295372	0.684152	1	-0.0251988	0.198352	0.607153	1	-0.0173617	0.43191	0.768234	1	-0.0185463	0.33934	0.729831	1	-0.0467017	0.324505	0.723303	1
CXCL1	-0.0554946	0.295566	0.684152	1	-0.0441937	0.417124	0.772517	1	-0.0953697	0.111254	0.483335	1	-0.0557153	0.293775	0.680053	1	-0.0376056	0.45005	0.82706	1
RNF149	0.0162304	0.295659	0.684152	1	0.0192423	0.221627	0.628463	1	0.020297	0.227835	0.634668	1	0.0151544	0.329076	0.721043	1	0.0603809	0.213565	0.613938	1
MSR1	0.0272122	0.296187	0.684328	1	0.041164	0.111882	0.485933	1	0.0328413	0.256129	0.657808	1	0.0283251	0.277382	0.666546	1	0.0553077	0.23779	0.636805	1
ASPSCR1	-0.0364999	0.296205	0.684328	1	-0.0388115	0.278688	0.680587	1	-0.0316482	0.419911	0.764991	1	-0.0366117	0.295124	0.680749	1	-0.0514983	0.298995	0.697073	1
GSTP1	0.0322819	0.296589	0.684672	1	0.0212802	0.503262	0.826037	1	0.0345622	0.293215	0.688013	1	0.0322428	0.297122	0.681577	1	0.0545499	0.272	0.666491	1
BOLA2_BOLA2B	-0.0290741	0.297383	0.685961	1	-0.029229	0.306705	0.702224	1	-0.0358441	0.252911	0.654171	1	-0.0296081	0.289165	0.676112	1	-0.0529041	0.283881	0.677915	1
SNX2	-0.0267668	0.297689	0.686122	1	-0.0277146	0.294355	0.693338	1	-0.0332926	0.240366	0.642418	1	-0.0265233	0.302125	0.687099	1	-0.103627	0.0365928	0.229079	1
GC	-0.0138001	0.297984	0.686259	1	-0.0186688	0.170626	0.576246	1	-0.0173707	0.243969	0.644401	1	-0.0135352	0.307607	0.697289	1	-0.0489531	0.323517	0.721653	1
TCN2	0.0170386	0.298708	0.687382	1	0.0168754	0.315577	0.706748	1	0.0105951	0.560447	0.83008	1	0.0170672	0.298171	0.682171	1	0.0544721	0.261054	0.657377	1
PPL	0.0169706	0.299152	0.68786	1	0.00315957	0.848905	0.96338	1	0.00900638	0.654529	0.862532	1	0.0161308	0.325008	0.717285	1	0.0564084	0.252833	0.647314	1
DLL4	-0.0397596	0.299783	0.687942	1	-0.0372137	0.345615	0.735442	1	-0.034785	0.391808	0.756374	1	-0.0400095	0.296703	0.681577	1	-0.0950508	0.0550283	0.300835	1
LCN15	-0.0326328	0.299884	0.687942	1	-0.0346027	0.284977	0.685594	1	-0.0423298	0.209447	0.624273	1	-0.0326152	0.300192	0.68538	1	-0.0156723	0.749282	0.939638	1
AMBP	0.0114965	0.299896	0.687942	1	0.010821	0.325584	0.714953	1	0.0147055	0.248841	0.6514	1	0.0105053	0.345153	0.732596	1	0.0471145	0.316774	0.717051	1
PODXL	-0.00848424	0.300257	0.687965	1	-0.00539751	0.521104	0.832685	1	-0.00385251	0.676599	0.871881	1	-0.0087985	0.283139	0.669823	1	-0.0484868	0.330264	0.728885	1
PRAP1	-0.0241338	0.300384	0.687965	1	-0.00273002	0.899353	0.974132	1	-0.0143226	0.596857	0.844242	1	-0.0248019	0.287433	0.673686	1	-0.0460334	0.332978	0.731547	1
OTOA	0.023422	0.300615	0.687965	1	0.0321786	0.166766	0.571796	1	0.0390462	0.0938738	0.44506	1	0.0233737	0.301587	0.687099	1	0.0268684	0.586157	0.875925	1
ENPEP	0.0169763	0.301055	0.688429	1	0.0105058	0.532858	0.837839	1	0.0246176	0.17127	0.571822	1	0.0170914	0.297735	0.682171	1	0.0109814	0.82403	0.959647	1
CRNN	0.0369499	0.301541	0.688678	1	0.0221763	0.545978	0.844764	1	0.0145028	0.715244	0.892944	1	0.0379013	0.290425	0.676884	1	0.0309732	0.512458	0.846632	1
XRCC4	-0.0140367	0.301647	0.688678	1	-0.0116373	0.405101	0.770559	1	-0.0255379	0.0922422	0.443097	1	-0.014179	0.296727	0.681577	1	-0.0619275	0.211988	0.613417	1
TNFSF14	0.0331413	0.302066	0.688678	1	0.0452379	0.166183	0.571145	1	0.0222551	0.534261	0.822875	1	0.0310516	0.333702	0.724673	1	0.0534611	0.282853	0.677764	1
CPA1	-0.0344797	0.30211	0.688678	1	-0.0458254	0.181693	0.58926	1	-0.0224944	0.538118	0.824849	1	-0.0315561	0.346039	0.732596	1	-0.0479878	0.332479	0.731483	1
DGKA	-0.0277384	0.302346	0.688678	1	-0.0328629	0.233277	0.637026	1	-0.0318166	0.284681	0.677601	1	-0.0277789	0.301916	0.687099	1	-0.0379584	0.445906	0.824379	1
PADI4	-0.0386269	0.3026	0.688717	1	-0.0370563	0.335674	0.723276	1	-0.0222462	0.565576	0.83008	1	-0.0393268	0.293887	0.680053	1	-0.0564316	0.254989	0.649976	1
ADGRD1	-0.0204083	0.303081	0.689271	1	-0.0218178	0.278527	0.680587	1	-0.0130799	0.543559	0.824849	1	-0.0201183	0.313465	0.703291	1	-0.0487368	0.282074	0.677291	1
CST3	-0.0160209	0.30349	0.689663	1	-0.0113931	0.454356	0.794457	1	-0.0193955	0.263608	0.661032	1	-0.0170628	0.274131	0.662781	1	-0.0403653	0.380493	0.773881	1
PDZD2	-0.0294499	0.304003	0.69029	1	-0.0270342	0.35834	0.738074	1	-0.03622	0.259576	0.659571	1	-0.0299196	0.296467	0.681577	1	-0.0237803	0.633106	0.89998	1
FGFBP1	-0.0182296	0.305216	0.691763	1	-0.0151418	0.403153	0.770064	1	-0.0188001	0.335845	0.716748	1	-0.0172229	0.340394	0.729831	1	-0.0402035	0.404432	0.799482	1
ELOA	-0.0315066	0.305329	0.691763	1	-0.0248107	0.42701	0.77817	1	-0.0167879	0.609519	0.848288	1	-0.0331958	0.280331	0.669436	1	-0.0237801	0.62984	0.896998	1
DRAXIN	-0.0238397	0.305364	0.691763	1	-0.0239457	0.314912	0.706748	1	-0.00616512	0.812889	0.934196	1	-0.0246485	0.28996	0.676492	1	-0.0556232	0.254245	0.649217	1
GRPEL1	-0.033891	0.30607	0.692823	1	-0.043165	0.199065	0.60725	1	-0.0284369	0.458077	0.779347	1	-0.0329134	0.321362	0.715025	1	-0.0443906	0.367644	0.762395	1
CENPF	-0.0263501	0.306648	0.693592	1	-0.0197024	0.456942	0.796379	1	-0.012504	0.649929	0.861428	1	-0.0264845	0.304261	0.691417	1	-0.0464217	0.346907	0.746713	1
CXCL11	0.0442889	0.307527	0.695039	1	0.0470258	0.289015	0.690742	1	0.0167443	0.736015	0.902502	1	0.043761	0.313323	0.703291	1	0.0610084	0.215734	0.614044	1
APOM	0.0155098	0.308797	0.696761	1	0.000230892	0.987906	0.996695	1	0.0302307	0.0676694	0.38584	1	0.0169891	0.270734	0.662275	1	0.0420264	0.390045	0.786812	1
INSR	-0.00812465	0.309045	0.696761	1	-0.0102061	0.212999	0.622826	1	-0.0117149	0.183057	0.592306	1	-0.00815763	0.307356	0.697289	1	-0.0421479	0.396062	0.792279	1
MYBPC1	0.0364287	0.309191	0.696761	1	0.0427149	0.24108	0.643249	1	0.0406097	0.28138	0.675734	1	0.0345228	0.335356	0.725023	1	0.0668058	0.147991	0.509825	1
CCL4	0.0367737	0.309246	0.696761	1	0.0478616	0.194786	0.606145	1	0.0564853	0.161346	0.557044	1	0.0357619	0.323551	0.717147	1	0.00222828	0.963748	0.99579	1
C1RL	0.0104827	0.310001	0.697922	1	0.00984702	0.337632	0.725636	1	0.00867719	0.463627	0.781252	1	0.0106853	0.300702	0.686005	1	0.0399417	0.416142	0.805283	1
TXNDC9	-0.0273234	0.310716	0.698992	1	-0.0297029	0.283213	0.684176	1	-0.0379447	0.203479	0.617008	1	-0.0273536	0.310293	0.699876	1	-0.0436141	0.38142	0.773881	1
PPP1R12A	-0.0535207	0.311155	0.699439	1	-0.0693733	0.199715	0.60725	1	-0.0622911	0.28857	0.683505	1	-0.0537912	0.309001	0.698913	1	-0.0496724	0.318746	0.718722	1
CD80	0.0174045	0.311968	0.700695	1	0.0209452	0.230792	0.635005	1	0.00732757	0.70813	0.890882	1	0.0169038	0.327447	0.719006	1	0.0493426	0.304456	0.702536	1
ERC2	-0.0315243	0.312195	0.700695	1	-0.0263908	0.410832	0.771578	1	-0.0419096	0.261128	0.66042	1	-0.0314303	0.313594	0.703291	1	-0.0417968	0.401247	0.79693	1
IL13RA1	-0.0125416	0.312632	0.700904	1	-0.00651987	0.598864	0.870871	1	-0.00771183	0.570147	0.831233	1	-0.0126004	0.313086	0.703291	1	-0.0500151	0.311367	0.709224	1
PDGFRA	0.0155836	0.312857	0.700904	1	0.0155655	0.326286	0.714953	1	0.0130069	0.438585	0.770502	1	0.0159477	0.302022	0.687099	1	0.0542521	0.266369	0.66329	1
FRZB	-0.0146386	0.313775	0.700904	1	-0.0128487	0.387508	0.75578	1	-0.0112402	0.516915	0.813522	1	-0.0155431	0.285198	0.67115	1	-0.044779	0.359064	0.756831	1
TCOF1	-0.0153544	0.313976	0.700904	1	-0.0120375	0.437293	0.783343	1	-0.00902703	0.567739	0.83008	1	-0.0155839	0.307804	0.697289	1	-0.0316456	0.51875	0.851057	1
UBXN1	-0.0353732	0.313994	0.700904	1	-0.0362985	0.313369	0.706597	1	-0.0391734	0.31774	0.704985	1	-0.0352655	0.315932	0.707445	1	-0.0448486	0.365765	0.762028	1
CDSN	0.0236797	0.314069	0.700904	1	0.0207261	0.390806	0.75792	1	0.0394909	0.127544	0.507216	1	0.0241005	0.305541	0.693784	1	0.0487572	0.323483	0.721653	1
DPP7	0.0321924	0.314208	0.700904	1	0.0288235	0.379566	0.75318	1	0.0276151	0.434823	0.768234	1	0.0324456	0.310388	0.699876	1	0.0567064	0.251925	0.645559	1
CREG1	0.0213689	0.314447	0.700904	1	0.0299893	0.160267	0.561553	1	0.0385698	0.0872937	0.429243	1	0.0212828	0.316628	0.707915	1	0.0575498	0.243297	0.638628	1
ADRA2A	0.0282051	0.314456	0.700904	1	0.0393551	0.172116	0.579894	1	0.0224541	0.492863	0.800181	1	0.0292382	0.297054	0.681577	1	0.0526413	0.28692	0.679597	1
HSD17B3	-0.0177439	0.314743	0.701007	1	-0.0132255	0.46507	0.800736	1	-0.0230571	0.224104	0.634441	1	-0.017538	0.32034	0.714019	1	-0.0742754	0.133173	0.479193	1
STX16	-0.0275307	0.315557	0.70166	1	-0.0404208	0.151343	0.549388	1	-0.0311699	0.292021	0.688013	1	-0.0276689	0.313178	0.703291	1	-0.0269467	0.588247	0.877248	1
CYB5A	-0.0285175	0.31562	0.70166	1	-0.0322449	0.269106	0.674606	1	-0.0253118	0.41739	0.764991	1	-0.0279993	0.324453	0.717147	1	-0.0289937	0.560047	0.865621	1
TNFRSF1A	0.0162507	0.315759	0.70166	1	0.0182079	0.245525	0.650497	1	0.0144646	0.428015	0.768234	1	0.0150144	0.354429	0.742795	1	0.0524203	0.271296	0.66638	1
ICAM3	-0.0143085	0.31606	0.701792	1	-0.0139671	0.339048	0.726246	1	-0.0249817	0.111666	0.483335	1	-0.0148049	0.300079	0.68538	1	-0.0450664	0.364081	0.761113	1
TPSG1	0.00834199	0.317323	0.70406	1	0.00798856	0.351857	0.738074	1	0.00834911	0.32018	0.705394	1	0.00822589	0.324063	0.717147	1	0.0502088	0.304484	0.702536	1
AKR1B1	0.0406044	0.317579	0.704093	1	0.0529695	0.204345	0.61086	1	0.0427624	0.338281	0.719311	1	0.0404722	0.319254	0.712145	1	0.041566	0.404279	0.799482	1
SDHB	-0.034105	0.318076	0.704656	1	-0.0553221	0.114439	0.491344	1	-0.0303125	0.434919	0.768234	1	-0.0316164	0.357233	0.746522	1	-0.0391099	0.429367	0.812671	1
P4HB	-0.0215153	0.31844	0.704927	1	-0.0200815	0.356728	0.738074	1	-0.0187328	0.434263	0.768234	1	-0.0212983	0.325288	0.717359	1	-0.047863	0.333406	0.731934	1
LRFN2	0.0160347	0.319672	0.707001	1	0.0164805	0.318518	0.708874	1	0.0306606	0.0673439	0.38584	1	0.016249	0.313219	0.703291	1	0.0327714	0.506183	0.845867	1
TSNAX	-0.0136938	0.319863	0.707001	1	-0.0108154	0.44458	0.787737	1	-0.0190651	0.225003	0.634441	1	-0.0138287	0.315199	0.706346	1	-0.054509	0.266542	0.66329	1
MRPL52	0.0080137	0.321943	0.710758	1	0.00718783	0.387626	0.75578	1	0.0158989	0.0561911	0.350262	1	0.00793085	0.326927	0.719006	1	0.045497	0.310534	0.708992	1
RAB39B	-0.0410789	0.322051	0.710758	1	-0.03754	0.378958	0.75259	1	-0.0818022	0.0926135	0.444148	1	-0.0411185	0.321528	0.715025	1	-0.0719274	0.148234	0.510057	1
LELP1	0.0269657	0.323117	0.71257	1	0.0305109	0.277338	0.680144	1	0.000699267	0.984035	0.997125	1	0.026627	0.329188	0.721043	1	0.0539124	0.277188	0.672939	1
NCS1	0.0152331	0.324433	0.713966	1	0.0114912	0.469298	0.802936	1	0.0233395	0.183833	0.59265	1	0.0163921	0.293394	0.680053	1	0.0436526	0.330675	0.729238	1
GRN	0.0131387	0.32455	0.713966	1	0.0194646	0.150643	0.548151	1	0.00807899	0.587527	0.840438	1	0.0127605	0.339351	0.729831	1	0.0441442	0.370657	0.766323	1
LRRFIP1	-0.0246474	0.324847	0.713966	1	-0.0235456	0.358987	0.738074	1	-0.0399569	0.143459	0.530636	1	-0.0250889	0.31642	0.707915	1	-0.0398504	0.423492	0.810327	1
BAMBI	-0.00990338	0.325039	0.713966	1	-0.0101295	0.327416	0.71501	1	-0.0160742	0.169955	0.570921	1	-0.00992493	0.323946	0.717147	1	-0.0357865	0.461669	0.827675	1
ERP44	-0.0140145	0.3252	0.713966	1	-0.00791865	0.583692	0.86515	1	-0.0154326	0.337065	0.717774	1	-0.0139927	0.327372	0.719006	1	-0.0529223	0.284205	0.678131	1
BRSK2	-0.0113955	0.325221	0.713966	1	-0.0117298	0.324982	0.714953	1	-0.0135958	0.318794	0.705239	1	-0.0114208	0.32428	0.717147	1	-0.00750727	0.878351	0.966947	1
ADAM8	-0.0157984	0.325792	0.71468	1	-0.0102796	0.527001	0.836933	1	-0.039355	0.0361314	0.273902	1	-0.0168527	0.294826	0.680601	1	-0.0302869	0.541439	0.859045	1
WASF3	-0.0257382	0.326176	0.714984	1	-0.0280697	0.297659	0.695413	1	-0.0163382	0.570241	0.831233	1	-0.0256664	0.327517	0.719006	1	-0.0441087	0.374723	0.769637	1
CFI	-0.0109413	0.326657	0.715043	1	-0.00963441	0.356045	0.738074	1	-0.00758493	0.54969	0.82673	1	-0.0103464	0.358274	0.746706	1	-0.0509027	0.293984	0.689595	1
CTNNA1	-0.013091	0.326929	0.715043	1	-0.01241	0.366525	0.743523	1	-0.00577537	0.688938	0.878773	1	-0.0130136	0.329751	0.72118	1	0.000933326	0.984553	0.99783	1
LY6D	-0.0195251	0.32694	0.715043	1	-0.021362	0.292354	0.691655	1	-0.0234387	0.261024	0.66042	1	-0.0197431	0.321781	0.715041	1	-0.040581	0.406056	0.801266	1
RNF43	0.0273834	0.327415	0.715544	1	0.0312418	0.276757	0.680144	1	0.0244789	0.468348	0.785345	1	0.0270107	0.334003	0.724673	1	0.0671204	0.177244	0.564504	1
SSB	-0.023588	0.328344	0.716459	1	-0.0190446	0.442745	0.786425	1	-0.019095	0.452803	0.777221	1	-0.0237896	0.324184	0.717147	1	-0.0618677	0.212833	0.613938	1
VASP	-0.0364915	0.32843	0.716459	1	-0.0474364	0.215674	0.622826	1	-0.0506967	0.226451	0.634441	1	-0.0362458	0.332001	0.723937	1	-0.0476583	0.338736	0.739407	1
NTF3	-0.0190833	0.328572	0.716459	1	-0.0223759	0.262355	0.666591	1	-0.017499	0.423802	0.766008	1	-0.0185832	0.342327	0.730154	1	-0.0358181	0.470576	0.827675	1
PALLD	-0.0140379	0.329401	0.717692	1	-0.013874	0.348984	0.738074	1	-0.0192661	0.213698	0.626331	1	-0.0140823	0.327822	0.719133	1	-0.0161475	0.736634	0.937654	1
FES	-0.0149397	0.329782	0.717692	1	-0.0160357	0.308868	0.702224	1	-0.0195558	0.249507	0.6514	1	-0.0152132	0.320968	0.714873	1	-0.0327617	0.484558	0.833657	1
TP53INP1	-0.0109361	0.329877	0.717692	1	-0.0111353	0.335257	0.723276	1	-0.00571769	0.567259	0.83008	1	-0.0110164	0.326292	0.718483	1	0.00798117	0.871135	0.966947	1
GAMT	0.0116332	0.330317	0.717907	1	0.011659	0.342738	0.73182	1	0.0218722	0.0766506	0.40941	1	0.0115254	0.334797	0.725023	1	0.0612522	0.204869	0.607018	1
MENT	-0.0111554	0.330469	0.717907	1	-0.0136779	0.237161	0.64287	1	-0.0104335	0.405178	0.763709	1	-0.0107475	0.348722	0.735343	1	-0.0441179	0.348835	0.746713	1
DNAJC21	-0.0167341	0.330939	0.718391	1	-0.0156935	0.374448	0.748372	1	-0.0243064	0.20632	0.620884	1	-0.0166429	0.333702	0.724673	1	-0.058168	0.242284	0.638628	1
LRG1	0.0126908	0.331714	0.719434	1	0.000316923	0.981165	0.995528	1	0.012484	0.40494	0.763709	1	0.0128798	0.324812	0.717285	1	0.0540199	0.256257	0.651496	1
CCL26	0.0478762	0.331913	0.719434	1	0.0500154	0.322749	0.712299	1	0.0207969	0.715941	0.892944	1	0.0468553	0.342377	0.730154	1	0.0348205	0.477918	0.828863	1
PSME1	-0.0199091	0.333861	0.722564	1	-0.0211062	0.317074	0.706956	1	-0.0184425	0.425164	0.766008	1	-0.0200993	0.329947	0.72118	1	-0.0447006	0.362599	0.75937	1
FKBP1B	-0.0525243	0.333889	0.722564	1	-0.0513836	0.357895	0.738074	1	-0.0657004	0.277991	0.672438	1	-0.0521646	0.337791	0.728893	1	-0.0387358	0.435323	0.816602	1
COMMD1	-0.0300384	0.334323	0.722564	1	-0.026415	0.407361	0.770732	1	-0.0376951	0.282899	0.677065	1	-0.0303038	0.330405	0.72118	1	-0.0451275	0.364749	0.761682	1
NEK7	-0.0351805	0.334639	0.722564	1	-0.0301623	0.421089	0.774495	1	-0.0417536	0.263707	0.661032	1	-0.0353519	0.332335	0.724123	1	-0.0289459	0.561344	0.865621	1
IQGAP2	-0.0285929	0.334759	0.722564	1	-0.0276607	0.360877	0.738757	1	-0.035108	0.287402	0.682404	1	-0.0287201	0.333133	0.724673	1	-0.0538232	0.278271	0.67404	1
RASGRF1	0.0125448	0.334847	0.722564	1	0.00786655	0.556319	0.851664	1	0.00879903	0.560216	0.83008	1	0.012373	0.341454	0.729831	1	0.0170905	0.730781	0.936769	1
PIBF1	-0.0383026	0.335389	0.723199	1	-0.0443756	0.276053	0.680144	1	-0.0486252	0.273907	0.672015	1	-0.038732	0.330204	0.72118	1	-0.0473145	0.342273	0.74355	1
POLR2F	-0.0185896	0.336494	0.725044	1	-0.00952726	0.624033	0.881826	1	-0.0160387	0.426802	0.766925	1	-0.0193313	0.31793	0.709735	1	-0.00332731	0.945465	0.989296	1
RAB2B	-0.0300887	0.337139	0.725895	1	-0.0375275	0.243951	0.649123	1	-0.0424873	0.220723	0.632613	1	-0.0298844	0.340788	0.729831	1	-0.0508719	0.307113	0.705276	1
NIT1	-0.022731	0.337508	0.726153	1	-0.0210976	0.385968	0.755076	1	-0.0402123	0.123353	0.49734	1	-0.0228955	0.334398	0.724819	1	-0.0451117	0.361694	0.758566	1
ESYT2	-0.0408191	0.338145	0.726986	1	-0.055645	0.201571	0.609318	1	-0.0537042	0.250447	0.651815	1	-0.0411764	0.334082	0.724673	1	-0.0475304	0.339649	0.739407	1
LRP2BP	-0.0257104	0.338532	0.727281	1	-0.0213831	0.438521	0.783343	1	-0.0403176	0.182362	0.591811	1	-0.0251989	0.348198	0.735343	1	-0.00427214	0.931495	0.984721	1
PTTG1	0.0141631	0.339552	0.728353	1	0.0206845	0.174945	0.581643	1	0.00599191	0.718889	0.894276	1	0.0142259	0.337361	0.728529	1	0.0289357	0.561311	0.865621	1
STAMBP	-0.0337504	0.33969	0.728353	1	-0.0333012	0.358879	0.738074	1	-0.0489699	0.213747	0.626331	1	-0.0336514	0.341474	0.729831	1	-0.0465433	0.34895	0.746713	1
IRAG2	-0.0459684	0.339781	0.728353	1	-0.0478441	0.333769	0.722917	1	-0.053928	0.301747	0.694721	1	-0.0465975	0.333278	0.724673	1	-0.0360571	0.469395	0.827675	1
ATRAID	-0.0138231	0.341002	0.729701	1	-0.0206444	0.161943	0.563223	1	-0.013317	0.41166	0.764765	1	-0.014662	0.312737	0.703291	1	-0.0599435	0.218251	0.615052	1
GUCY2C	-0.0299101	0.341267	0.729701	1	-0.0251487	0.43658	0.783343	1	-0.0162572	0.654016	0.862532	1	-0.0296715	0.345093	0.732596	1	-0.119406	0.0162786	0.136169	1
AHNAK2	-0.0139932	0.341361	0.729701	1	-0.0104446	0.485941	0.810589	1	-0.010626	0.499984	0.804117	1	-0.0140546	0.339546	0.729831	1	-0.0293698	0.548422	0.862484	1
LILRA6	-0.0359508	0.341511	0.729701	1	-0.0326454	0.399493	0.765586	1	-0.0324589	0.429658	0.768234	1	-0.0360139	0.340643	0.729831	1	-0.0464597	0.35043	0.747368	1
ESAM	0.0166319	0.341776	0.729701	1	0.0182335	0.309694	0.702224	1	0.0190825	0.319994	0.705394	1	0.0160534	0.359088	0.74718	1	0.0561681	0.249683	0.644923	1
ACAA1	-0.0386623	0.341928	0.729701	1	-0.0531477	0.196952	0.606145	1	-0.0398492	0.385058	0.753803	1	-0.0371923	0.361945	0.749908	1	-0.062615	0.205299	0.607018	1
EFNA1	0.0141468	0.342467	0.729701	1	0.00968028	0.518565	0.830331	1	0.0116162	0.488138	0.798298	1	0.0134673	0.366324	0.751314	1	0.0519483	0.287624	0.680157	1
ESM1	-0.0185968	0.342533	0.729701	1	-0.0157762	0.424612	0.775922	1	-0.0139562	0.527627	0.81785	1	-0.0199714	0.308355	0.697996	1	-0.048068	0.327727	0.726038	1
F7	-0.0160663	0.342666	0.729701	1	-0.0171468	0.312158	0.704959	1	-0.00406613	0.833034	0.94439	1	-0.0161892	0.343265	0.730441	1	-0.044505	0.361044	0.758291	1
BTN2A1	0.0131969	0.343005	0.729888	1	0.0140546	0.31977	0.70895	1	0.0124547	0.411393	0.764765	1	0.0127407	0.360654	0.748253	1	0.0509795	0.292208	0.686536	1
B2M	0.0150924	0.343677	0.730784	1	0.0168611	0.296082	0.693758	1	0.00604913	0.746791	0.906551	1	0.014381	0.367177	0.751314	1	0.0856935	0.0700404	0.338733	1
CDH17	-0.0355986	0.345079	0.73323	1	-0.0380004	0.326465	0.714953	1	-0.0675749	0.105769	0.472691	1	-0.0350561	0.353339	0.741561	1	-0.0423734	0.391224	0.786994	1
SOX2	0.00757476	0.345672	0.733874	1	0.0084094	0.308755	0.702224	1	0.0093721	0.298736	0.693478	1	0.00757089	0.345873	0.732596	1	0.0194238	0.695473	0.922754	1
HBQ1	-0.0324006	0.345943	0.733874	1	-0.0440756	0.211672	0.621147	1	-0.0415347	0.253985	0.655499	1	-0.0329548	0.33803	0.728893	1	-0.0364961	0.456148	0.827675	1
SEMA6C	0.010313	0.346138	0.733874	1	0.006966	0.535627	0.839812	1	0.00713321	0.559754	0.83008	1	0.0104183	0.341246	0.729831	1	0.00191508	0.969048	0.996637	1
TMPRSS11B	0.0207804	0.347004	0.735174	1	0.0273421	0.228515	0.634739	1	0.0226943	0.38717	0.755267	1	0.0205885	0.351451	0.738157	1	-0.00820634	0.867401	0.965954	1
EIF2S2	-0.0132308	0.349093	0.738729	1	-0.014887	0.30563	0.702224	1	-0.0269104	0.103109	0.4679	1	-0.0133912	0.343252	0.730441	1	-0.0432985	0.374677	0.769637	1
ACE2	-0.0266115	0.34937	0.738729	1	-0.0180359	0.524085	0.835036	1	-0.00840428	0.78682	0.922446	1	-0.0274269	0.334998	0.725023	1	-0.0524732	0.241385	0.638159	1
DSCAM	0.0160207	0.349757	0.738729	1	0.0205271	0.24018	0.643249	1	0.00580404	0.767457	0.913876	1	0.0163472	0.34117	0.729831	1	0.0445889	0.368743	0.76299	1
PRCP	0.0168147	0.349942	0.738729	1	0.0269562	0.126462	0.514059	1	0.0133865	0.511075	0.810918	1	0.0172364	0.340647	0.729831	1	0.0427754	0.372124	0.768462	1
PAG1	0.02911	0.350237	0.738729	1	0.0302626	0.335374	0.723276	1	0.0442799	0.186525	0.597331	1	0.0289066	0.353585	0.741561	1	0.060007	0.228475	0.626232	1
ENOX2	-0.00878926	0.350304	0.738729	1	-0.00956081	0.323356	0.713097	1	-0.00482449	0.626037	0.852723	1	-0.00893756	0.342203	0.730154	1	-0.0416595	0.400184	0.79583	1
ATP5IF1	-0.056729	0.350459	0.738729	1	-0.068389	0.272406	0.676022	1	-0.0998563	0.140427	0.524742	1	-0.0571625	0.347318	0.734235	1	-0.045876	0.356909	0.753964	1
SCARF1	-0.0220491	0.351198	0.739752	1	-0.0193407	0.423817	0.775922	1	-0.0386739	0.141929	0.528331	1	-0.0221765	0.348526	0.735343	1	-0.0366033	0.461682	0.827675	1
MAP2	-0.0215135	0.351916	0.740611	1	-0.0260831	0.270831	0.675014	1	-0.0202475	0.408891	0.764765	1	-0.0209081	0.36563	0.751314	1	-0.0472074	0.342899	0.744354	1
NOS1	-0.0264541	0.352115	0.740611	1	-0.0265981	0.358591	0.738074	1	-0.0335727	0.274485	0.672015	1	-0.0271485	0.339676	0.729831	1	-0.0356547	0.446315	0.824379	1
NUDT16	-0.0416961	0.352662	0.740994	1	-0.0557982	0.225199	0.630946	1	-0.0528298	0.29266	0.688013	1	-0.0415196	0.354866	0.743176	1	-0.04382	0.378873	0.773422	1
GIT1	-0.0456749	0.352858	0.740994	1	-0.0568735	0.259727	0.664964	1	-0.0654259	0.22123	0.632613	1	-0.0458397	0.351455	0.738157	1	-0.0435729	0.381757	0.773881	1
KLK12	0.0503301	0.353345	0.740994	1	0.0441121	0.428559	0.77817	1	0.0508639	0.416449	0.764991	1	0.04958	0.360729	0.748253	1	0.0581139	0.242235	0.638628	1
FUOM	-0.0306468	0.35351	0.740994	1	-0.0124979	0.699831	0.912319	1	-0.00294938	0.936681	0.978356	1	-0.0300929	0.365398	0.751314	1	-0.0488721	0.308739	0.705912	1
STK11	-0.0366088	0.35357	0.740994	1	-0.0439089	0.277244	0.680144	1	-0.0606491	0.167899	0.566343	1	-0.0369923	0.348852	0.735343	1	-0.0413768	0.404822	0.799482	1
TFPI2	0.0197248	0.354082	0.741534	1	0.0235466	0.27703	0.680144	1	0.0330819	0.134795	0.514359	1	0.0194001	0.362582	0.750694	1	0.0644514	0.172693	0.554872	1
CREBZF	-0.00750288	0.355321	0.743595	1	-0.00849485	0.308786	0.702224	1	-0.00445386	0.613614	0.850586	1	-0.00766051	0.345266	0.732596	1	-0.0370924	0.442416	0.822396	1
BTLA	-0.0291519	0.355716	0.743887	1	-0.0318214	0.326653	0.714953	1	-0.0426608	0.257036	0.657808	1	-0.0284569	0.367269	0.751314	1	-0.0325222	0.510198	0.846027	1
KIF1C	-0.0161286	0.356374	0.744726	1	-0.0137623	0.441831	0.786425	1	-0.0264855	0.192445	0.604611	1	-0.017022	0.330489	0.72118	1	-0.0385675	0.433731	0.816602	1
ECI2	0.0265676	0.356787	0.745056	1	0.00364133	0.902047	0.974132	1	0.026389	0.400452	0.760414	1	0.0273576	0.342686	0.730277	1	0.0407262	0.413603	0.803265	1
PDE4D	0.0235933	0.357969	0.746728	1	0.0295941	0.26232	0.666591	1	0.0326214	0.294491	0.688013	1	0.0236095	0.357604	0.746706	1	-0.0138076	0.778269	0.948529	1
BABAM1	-0.00875284	0.358425	0.746728	1	-0.00939037	0.337761	0.725636	1	-0.0128211	0.232767	0.637697	1	-0.00878242	0.356765	0.746522	1	-0.063231	0.191255	0.588467	1
HMMR	-0.0162722	0.35882	0.746728	1	-0.020851	0.252305	0.657045	1	-0.00883304	0.633325	0.855503	1	-0.0160027	0.366796	0.751314	1	-0.0648984	0.191783	0.588467	1
BOLA1	0.0246992	0.35923	0.746728	1	0.0285868	0.300215	0.696273	1	0.0139212	0.666685	0.86678	1	0.0244824	0.36372	0.751314	1	0.0325173	0.511663	0.846279	1
HIP1R	-0.0210631	0.359564	0.746728	1	-0.0176081	0.448526	0.790975	1	-0.0243333	0.34255	0.722305	1	-0.0216878	0.345998	0.732596	1	-0.0570363	0.239651	0.63808	1
TOP1	-0.052147	0.359565	0.746728	1	-0.0663384	0.256774	0.661863	1	-0.0434337	0.491352	0.799495	1	-0.0485055	0.395057	0.769319	1	-0.0511215	0.295618	0.692869	1
ZNRF4	0.0235689	0.35974	0.746728	1	0.0175762	0.506154	0.826037	1	0.0195649	0.491617	0.799495	1	0.0233358	0.364478	0.751314	1	0.0525165	0.291882	0.686536	1
PNPT1	0.0487605	0.35977	0.746728	1	0.0410905	0.452721	0.794457	1	0.0122975	0.843701	0.950101	1	0.0497558	0.350085	0.736875	1	0.00430359	0.930585	0.984721	1
NCR1	-0.0183203	0.359897	0.746728	1	-0.0126024	0.537206	0.840305	1	-0.0213618	0.35191	0.731002	1	-0.0192768	0.335488	0.725023	1	-0.0383919	0.436745	0.817598	1
NUMB	-0.0386069	0.360226	0.746879	1	-0.0476371	0.269796	0.674773	1	-0.047247	0.311261	0.7013	1	-0.0389088	0.357163	0.746522	1	-0.0452076	0.363124	0.759923	1
TAB2	-0.0495798	0.361842	0.749694	1	-0.0615615	0.270684	0.675014	1	-0.0751982	0.209313	0.624273	1	-0.0497329	0.360507	0.748253	1	-0.0422754	0.395988	0.792279	1
CLIC5	-0.0102174	0.362391	0.749933	1	-0.00728479	0.527428	0.836933	1	-0.0175203	0.178059	0.579786	1	-0.0104926	0.349583	0.73635	1	-0.0508997	0.304195	0.702536	1
IL36A	0.0167506	0.362472	0.749933	1	0.0185562	0.32663	0.714953	1	0.0209545	0.360429	0.735771	1	0.0165524	0.368135	0.752556	1	-0.0233207	0.63645	0.89998	1
C9orf40	-0.0383248	0.363187	0.750789	1	-0.0431138	0.319453	0.70895	1	-0.0365712	0.423861	0.766008	1	-0.0396599	0.346783	0.733638	1	-0.0365575	0.461397	0.827675	1
C1R	-0.00893211	0.36354	0.750789	1	-0.0103767	0.299138	0.695991	1	-0.00582551	0.588817	0.840465	1	-0.00834315	0.396956	0.769539	1	-0.0568968	0.25067	0.645249	1
CRISP2	-0.0294296	0.364114	0.750789	1	-0.0493637	0.135827	0.529627	1	-0.0285105	0.449614	0.77572	1	-0.028185	0.384801	0.760492	1	-0.0247498	0.565347	0.867823	1
CRYBB1	-0.0306374	0.364159	0.750789	1	-0.0313598	0.364219	0.741152	1	-0.0427115	0.260437	0.660394	1	-0.0310341	0.35807	0.746706	1	-0.0444	0.372484	0.768462	1
CMC1	-0.0423764	0.364175	0.750789	1	-0.0464541	0.332573	0.721401	1	-0.0607383	0.243343	0.643974	1	-0.042339	0.365175	0.751314	1	-0.0485378	0.329637	0.728606	1
DBI	-0.0394328	0.364852	0.751243	1	-0.0400347	0.367325	0.744107	1	-0.063532	0.198543	0.614197	1	-0.0397814	0.360889	0.748253	1	-0.0398205	0.423585	0.810327	1
TNN	-0.0203638	0.364974	0.751243	1	-0.024217	0.291973	0.691655	1	-0.014988	0.550699	0.826752	1	-0.0212152	0.345745	0.732596	1	-0.0453072	0.359566	0.756831	1
SPARC	0.0354779	0.365468	0.751243	1	0.0370092	0.357458	0.738074	1	0.0237182	0.579813	0.835148	1	0.0344582	0.379628	0.759909	1	0.0352503	0.478924	0.828863	1
PDRG1	-0.0184883	0.365847	0.751243	1	-0.0117485	0.576511	0.86284	1	-0.0104526	0.633302	0.855503	1	-0.018298	0.370756	0.753318	1	-0.0379932	0.444507	0.824179	1
FKBP14	-0.0458238	0.366032	0.751243	1	-0.0516322	0.320892	0.709816	1	-0.0661343	0.236456	0.641024	1	-0.0451448	0.373418	0.75645	1	-0.0455607	0.360441	0.757577	1
ANGPTL3	-0.0174446	0.366251	0.751243	1	-0.0208695	0.292724	0.691655	1	-0.0134654	0.562806	0.83008	1	-0.016696	0.390414	0.764288	1	-0.0399824	0.380147	0.773881	1
CDH2	0.0182578	0.366631	0.751243	1	0.0257466	0.196992	0.606145	1	0.0316059	0.172271	0.572375	1	0.0177589	0.381581	0.759909	1	0.0394089	0.391081	0.786994	1
VSTM2B	-0.0131467	0.367166	0.751243	1	-0.0085016	0.570575	0.859986	1	-0.0198293	0.240073	0.642418	1	-0.0128327	0.3787	0.759909	1	-0.0936857	0.0590985	0.311659	1
CASP9	-0.0161467	0.367188	0.751243	1	-0.0143141	0.437115	0.783343	1	-0.00866272	0.642556	0.859682	1	-0.0155851	0.384108	0.760436	1	-0.0287998	0.562565	0.865621	1
SLC16A1	0.025435	0.367257	0.751243	1	0.0303296	0.294764	0.693338	1	0.0198909	0.520768	0.814522	1	0.0255394	0.36529	0.751314	1	0.0541559	0.274841	0.669586	1
TMEM132A	-0.0265762	0.367558	0.751243	1	-0.0196083	0.517136	0.828955	1	-0.0249095	0.454495	0.777221	1	-0.0258385	0.380986	0.759909	1	-0.0532409	0.28512	0.679201	1
METAP2	-0.0287141	0.36766	0.751243	1	-0.0296321	0.364338	0.741152	1	-0.0408433	0.249953	0.6514	1	-0.028649	0.369141	0.753043	1	-0.0439106	0.377136	0.771499	1
IL19	0.032867	0.36775	0.751243	1	0.0230484	0.536851	0.840305	1	0.0417788	0.302669	0.694721	1	0.0318943	0.382618	0.759909	1	0.0398151	0.415725	0.805172	1
EEF1D	-0.0434061	0.368157	0.751277	1	-0.0430867	0.382059	0.753505	1	-0.0476649	0.365619	0.737573	1	-0.0443197	0.358347	0.746706	1	-0.0384946	0.439678	0.819401	1
PSMG4	-0.0262546	0.368326	0.751277	1	-0.031283	0.296129	0.693758	1	-0.0274594	0.383886	0.753192	1	-0.0265613	0.362875	0.750767	1	-0.0350053	0.476645	0.82868	1
ADAMTS1	-0.0113602	0.368541	0.751277	1	-0.0126424	0.330229	0.719534	1	-0.0120381	0.404775	0.763709	1	-0.0113126	0.370516	0.753318	1	-0.0679681	0.166382	0.543114	1
HSPB6	0.0192789	0.369112	0.751914	1	0.0228302	0.280973	0.682163	1	0.0296453	0.205902	0.620476	1	0.0174387	0.417214	0.785074	1	0.0483097	0.263796	0.659716	1
TAX1BP1	-0.0296728	0.369776	0.752518	1	-0.0223542	0.508799	0.826323	1	-0.0355778	0.320347	0.705394	1	-0.0298415	0.36717	0.751314	1	-0.0388062	0.435744	0.816602	1
ACP1	-0.018539	0.369925	0.752518	1	-0.0193378	0.363131	0.740248	1	-0.0273962	0.212755	0.626219	1	-0.0183237	0.375828	0.758506	1	-0.0525129	0.288613	0.681389	1
FABP5	-0.0345652	0.370684	0.753078	1	-0.0246651	0.526552	0.836933	1	-0.0496865	0.266183	0.663274	1	-0.034255	0.375678	0.758506	1	-0.0439034	0.377086	0.771499	1
HHEX	-0.0355634	0.371069	0.753078	1	-0.0355389	0.376265	0.749184	1	-0.0470888	0.283706	0.677479	1	-0.0366176	0.358624	0.746748	1	-0.0453992	0.358395	0.756554	1
MEP1A	-0.0328199	0.372163	0.753078	1	-0.0265891	0.478875	0.808587	1	-0.0167439	0.675521	0.870877	1	-0.0323736	0.37876	0.759909	1	-0.0355065	0.461839	0.827675	1
PTP4A3	-0.0231915	0.372284	0.753078	1	-0.0193382	0.462186	0.799895	1	-0.0131101	0.645562	0.860711	1	-0.0234161	0.368482	0.752738	1	-0.0541586	0.269421	0.664561	1
GLA	0.0173361	0.372693	0.753078	1	0.0139733	0.470011	0.802936	1	0.0244122	0.259017	0.659571	1	0.0176911	0.364126	0.751314	1	0.0416147	0.389024	0.786424	1
IMPA1	-0.0293713	0.372785	0.753078	1	-0.0301868	0.372991	0.74802	1	-0.0457861	0.221019	0.632613	1	-0.0292164	0.375591	0.758506	1	-0.0454759	0.361302	0.758291	1
DOC2B	-0.0117251	0.37285	0.753078	1	-0.0118899	0.379874	0.75328	1	-0.014382	0.281287	0.675734	1	-0.011893	0.366	0.751314	1	-0.0351929	0.478605	0.828863	1
ABRAXAS2	-0.0279227	0.372967	0.753078	1	-0.0336871	0.294743	0.693338	1	-0.0438374	0.220828	0.632613	1	-0.0277547	0.375996	0.758506	1	-0.0435032	0.381586	0.773881	1
GLRX5	-0.0396286	0.373311	0.753078	1	-0.0469989	0.303415	0.700835	1	-0.0764566	0.124982	0.501825	1	-0.0393563	0.376822	0.75912	1	-0.0421069	0.397995	0.795078	1
ANXA3	-0.0348794	0.373321	0.753078	1	-0.0394477	0.326202	0.714953	1	-0.0528168	0.222518	0.634426	1	-0.0351005	0.370343	0.753318	1	-0.0397778	0.424801	0.810327	1
ORM1	0.00935289	0.373435	0.753078	1	0.00860161	0.411371	0.771578	1	0.00900654	0.434459	0.768234	1	0.00916395	0.384092	0.760436	1	0.0440558	0.375049	0.769637	1
SEMA4C	0.01304	0.373484	0.753078	1	0.0176296	0.240951	0.643249	1	0.0184637	0.294422	0.688013	1	0.0128774	0.381295	0.759909	1	0.0379607	0.435249	0.816602	1
GPR37	0.0313962	0.373808	0.753078	1	0.032145	0.368604	0.746179	1	0.0728595	0.0706439	0.393202	1	0.0316433	0.370317	0.753318	1	0.0439164	0.365101	0.761871	1
TBC1D5	-0.0390308	0.373822	0.753078	1	-0.0462306	0.304868	0.702224	1	-0.0405584	0.396951	0.757711	1	-0.0391023	0.373002	0.756135	1	-0.0257106	0.605889	0.885065	1
LTA	-0.0192578	0.374852	0.75401	1	-0.00602901	0.785716	0.945856	1	-0.0322684	0.21148	0.626219	1	-0.0197261	0.363383	0.751285	1	-0.0484414	0.320019	0.719685	1
VASH1	-0.0363256	0.374923	0.75401	1	-0.0503751	0.230773	0.635005	1	-0.0583641	0.202135	0.615767	1	-0.0361212	0.377941	0.759797	1	-0.0453915	0.362089	0.758848	1
PVALB	0.0556862	0.375062	0.75401	1	0.0469547	0.466791	0.801669	1	0.0130023	0.848972	0.953456	1	0.055068	0.380508	0.759909	1	0.0374113	0.45274	0.827274	1
CYB5R2	-0.0252943	0.375717	0.754638	1	-0.0266703	0.362265	0.740248	1	-0.0314873	0.328206	0.708919	1	-0.024798	0.38559	0.761502	1	-0.0348402	0.480101	0.829421	1
AIF1L	0.0247283	0.376084	0.754638	1	0.0363794	0.204929	0.61086	1	0.0295633	0.363213	0.737456	1	0.0241241	0.387837	0.763208	1	0.035001	0.479932	0.829421	1
SPARCL1	-0.0134125	0.376154	0.754638	1	-0.0151286	0.331146	0.720452	1	0.000393589	0.980901	0.995955	1	-0.0135683	0.371534	0.754209	1	-0.0412097	0.403571	0.799482	1
PCARE	0.0322091	0.376797	0.754638	1	0.0334162	0.371789	0.747541	1	0.052156	0.150994	0.539318	1	0.0319123	0.381182	0.759909	1	0.0633245	0.20365	0.607018	1
TIMM8A	-0.039293	0.376899	0.754638	1	-0.0349065	0.445243	0.787737	1	-0.0759595	0.12324	0.49734	1	-0.0394113	0.37552	0.758506	1	-0.0404152	0.416841	0.805727	1
SPINK4	-0.0311367	0.37693	0.754638	1	-0.0218931	0.54478	0.844764	1	-0.0476121	0.225538	0.634441	1	-0.0315521	0.370836	0.753318	1	-0.033674	0.490392	0.838089	1
PTRHD1	-0.026804	0.377619	0.755293	1	-0.0328777	0.291849	0.691655	1	-0.0401236	0.23908	0.642418	1	-0.0266112	0.381475	0.759909	1	-0.0417491	0.401532	0.79693	1
UPB1	-0.042827	0.377956	0.755293	1	-0.019646	0.675688	0.902421	1	-0.0164682	0.761808	0.913176	1	-0.0421969	0.388101	0.763208	1	-0.0355201	0.464962	0.827675	1
LAMP2	-0.0093135	0.378126	0.755293	1	7.23236e-05	0.994572	0.998483	1	-0.0145825	0.23362	0.637962	1	-0.00953748	0.369149	0.753043	1	-0.0375808	0.435933	0.816602	1
RABEP1	-0.0351215	0.378295	0.755293	1	-0.0365084	0.371856	0.747541	1	-0.0522404	0.231382	0.636629	1	-0.0352063	0.377443	0.75932	1	-0.0327785	0.51023	0.846027	1
MRPL28	-0.0141935	0.379	0.756182	1	-0.0133824	0.419869	0.774495	1	-0.00068774	0.962588	0.989585	1	-0.0142477	0.377126	0.759208	1	-0.0322679	0.511032	0.846197	1
FGF21	0.0610395	0.380094	0.757844	1	0.0968199	0.158292	0.559209	1	0.124919	0.117989	0.491369	1	0.0628255	0.367214	0.751314	1	0.043105	0.381469	0.773881	1
IFIT1	0.014589	0.380423	0.757982	1	0.0154748	0.365995	0.743481	1	0.014886	0.420422	0.764991	1	0.0144701	0.384267	0.760436	1	0.0168809	0.73339	0.936769	1
DDAH1	-0.021528	0.381844	0.760293	1	-0.0148806	0.551991	0.8502	1	-0.0253018	0.356394	0.734226	1	-0.0212968	0.387716	0.763208	1	-0.0331569	0.500264	0.84319	1
GLOD4	-0.0172341	0.382828	0.761731	1	-0.0185169	0.360822	0.738757	1	-0.0239409	0.282344	0.677022	1	-0.0174	0.378809	0.759909	1	-0.0447343	0.367154	0.762329	1
VEGFD	0.0178587	0.383242	0.761847	1	0.0195009	0.343086	0.73182	1	0.0144228	0.532024	0.820298	1	0.0191064	0.35126	0.738157	1	0.0472648	0.334019	0.732728	1
TGFBR2	0.0153258	0.38341	0.761847	1	0.0197882	0.249418	0.652927	1	0.0230919	0.230179	0.635723	1	0.014194	0.419875	0.785684	1	0.0514161	0.278606	0.67404	1
GIPR	-0.014614	0.383922	0.762007	1	-0.0147448	0.392923	0.76101	1	-0.00207223	0.893475	0.966081	1	-0.0144832	0.388151	0.763208	1	-0.0441237	0.375168	0.769637	1
ITGBL1	0.016568	0.384014	0.762007	1	0.0221334	0.249399	0.652927	1	0.0213239	0.314979	0.703339	1	0.0174259	0.360035	0.748253	1	0.0542425	0.250644	0.645249	1
PMVK	0.0512791	0.384382	0.762129	1	0.031244	0.605926	0.873478	1	0.00387391	0.951515	0.985715	1	0.0517315	0.380397	0.759909	1	0.0477917	0.337162	0.737399	1
RBP1	0.0279465	0.38479	0.762129	1	0.0309205	0.349269	0.738074	1	-0.00253404	0.948589	0.985489	1	0.0271355	0.39879	0.769539	1	-0.0396674	0.42513	0.810327	1
PEBP1	-0.0283594	0.384861	0.762129	1	-0.0309742	0.353534	0.738074	1	-0.0390395	0.294422	0.688013	1	-0.0285337	0.382696	0.759909	1	-0.0376682	0.445873	0.824379	1
PER3	-0.041393	0.385156	0.762196	1	-0.0531396	0.277767	0.680587	1	-0.0436882	0.399127	0.75844	1	-0.0413222	0.385928	0.761652	1	-0.0464123	0.347165	0.746713	1
DBN1	-0.0224392	0.386074	0.762564	1	-0.0351728	0.18586	0.595202	1	-0.0342355	0.226897	0.634441	1	-0.0221834	0.391649	0.765791	1	-0.0356066	0.474823	0.82868	1
AZI2	-0.0221981	0.386253	0.762564	1	-0.0210296	0.423793	0.775922	1	-0.00455999	0.869799	0.958698	1	-0.0220864	0.388749	0.763208	1	-0.0382454	0.442284	0.822396	1
SLIRP	-0.0210496	0.386398	0.762564	1	-0.0164333	0.509456	0.826323	1	-0.0295998	0.291665	0.688013	1	-0.0211755	0.383509	0.760436	1	0.0109852	0.824839	0.959647	1
CNP	-0.0348721	0.386528	0.762564	1	-0.0349659	0.397669	0.764608	1	-0.0363715	0.417441	0.764991	1	-0.0352196	0.382152	0.759909	1	-0.0417704	0.400239	0.79583	1
UBE2Z	0.0234802	0.386652	0.762564	1	-0.0015207	0.956492	0.987473	1	0.0106018	0.745118	0.905356	1	0.0241058	0.374245	0.757598	1	0.0143801	0.772774	0.948375	1
ECSCR	0.0141316	0.387347	0.762702	1	0.019036	0.256969	0.661863	1	0.0141943	0.429426	0.768234	1	0.0138963	0.395251	0.769319	1	0.0298446	0.54588	0.860811	1
CD69	-0.0415187	0.387679	0.762702	1	-0.0457998	0.353218	0.738074	1	-0.0740723	0.165414	0.56438	1	-0.0420471	0.381836	0.759909	1	-0.0396251	0.426501	0.810327	1
C3	-0.0202579	0.387694	0.762702	1	-0.00580559	0.800585	0.948516	1	-0.0427976	0.149046	0.538874	1	-0.0201841	0.389926	0.764261	1	-0.0485592	0.32834	0.72629	1
CSF1	0.0130341	0.38777	0.762702	1	0.0184204	0.215726	0.622826	1	0.013044	0.44327	0.772565	1	0.0119506	0.428778	0.792427	1	0.0387825	0.430572	0.814422	1
IFNAR1	0.0111979	0.388481	0.763584	1	0.00929734	0.485672	0.810589	1	0.0141901	0.306202	0.696055	1	0.0111978	0.390138	0.764261	1	0.062561	0.205557	0.607018	1
ENTPD5	0.00981062	0.389519	0.764835	1	0.012657	0.279927	0.681208	1	0.00947284	0.441002	0.77171	1	0.00956899	0.401802	0.772552	1	0.0327832	0.505496	0.845867	1
PARD3	-0.0229013	0.389643	0.764835	1	-0.0239858	0.380761	0.753505	1	-0.0395593	0.191206	0.603885	1	-0.0225732	0.396424	0.769539	1	-0.059355	0.232337	0.629213	1
MSLNL	-0.010739	0.390787	0.766236	1	-0.0111833	0.384676	0.753962	1	-0.00666922	0.591991	0.841469	1	-0.0106114	0.396437	0.769539	1	-0.0331877	0.504105	0.845383	1
PRL	-0.034825	0.390883	0.766236	1	-0.0217885	0.601158	0.870871	1	-0.0266228	0.574384	0.832271	1	-0.0326121	0.42503	0.789258	1	-0.0594373	0.220494	0.617821	1
IL33	0.0119577	0.391464	0.766507	1	0.0066808	0.641522	0.889272	1	0.00739993	0.632633	0.855362	1	0.0121913	0.382235	0.759909	1	0.0405101	0.413912	0.803265	1
MMUT	-0.0130959	0.391548	0.766507	1	-0.0146207	0.352243	0.738074	1	-0.025295	0.140604	0.524742	1	-0.0132819	0.384818	0.760492	1	-0.0353331	0.471836	0.827675	1
TGM2	-0.0356328	0.392231	0.767155	1	-0.040237	0.346985	0.73728	1	-0.0496621	0.277521	0.672438	1	-0.0362553	0.384048	0.760436	1	-0.0408719	0.407978	0.802337	1
DNAJB1	-0.0411123	0.392406	0.767155	1	-0.0431691	0.380642	0.753505	1	-0.0282631	0.600004	0.845712	1	-0.0415995	0.387998	0.763208	1	-0.0417195	0.398222	0.795078	1
RNASE10	0.0202807	0.392963	0.767728	1	0.0266273	0.273391	0.677889	1	0.0149126	0.563975	0.83008	1	0.0190522	0.422459	0.786722	1	0.0554126	0.262007	0.658071	1
MASP1	0.0109052	0.393719	0.768534	1	0.0200835	0.121991	0.506584	1	0.0109396	0.453667	0.777221	1	0.0107409	0.404091	0.774925	1	0.0407054	0.408197	0.802337	1
GFRA1	0.0132918	0.393903	0.768534	1	0.0153729	0.320237	0.709445	1	0.0138529	0.419471	0.764991	1	0.0126914	0.418858	0.785629	1	0.047051	0.319672	0.719685	1
PRKD2	-0.0165789	0.394377	0.768804	1	-0.0168923	0.398963	0.765073	1	-0.0248885	0.30566	0.696055	1	-0.0170307	0.381597	0.759909	1	-0.124337	0.0123064	0.110568	1
TRIM58	-0.0371764	0.394735	0.768804	1	-0.0388901	0.385021	0.753962	1	-0.036452	0.453102	0.777221	1	-0.0372168	0.394478	0.769141	1	-0.0459132	0.355458	0.751692	1
EDA2R	0.0172295	0.39528	0.768804	1	-0.00520183	0.800583	0.948516	1	0.0198218	0.35821	0.735366	1	0.01634	0.421741	0.786475	1	0.0342825	0.380182	0.773881	1
MRC1	-0.0128119	0.39544	0.768804	1	-0.0051996	0.725577	0.923397	1	-0.00535143	0.755144	0.910238	1	-0.0130208	0.388459	0.763208	1	-0.0375124	0.435555	0.816602	1
PAPPA	0.0180966	0.395581	0.768804	1	0.016161	0.459266	0.797079	1	0.0185206	0.430796	0.768234	1	0.016523	0.438093	0.797825	1	0.0468214	0.334917	0.733592	1
LATS1	-0.0353348	0.395626	0.768804	1	-0.0374531	0.37901	0.75259	1	-0.0504414	0.277276	0.672438	1	-0.0351371	0.398765	0.769539	1	-0.0375769	0.450188	0.82706	1
PPBP	0.0366385	0.395993	0.769003	1	0.0393556	0.374571	0.748372	1	0.000422176	0.992834	0.998878	1	0.0357408	0.407787	0.778937	1	0.0396686	0.425683	0.810327	1
NFX1	-0.0278943	0.396547	0.769566	1	-0.0242806	0.471823	0.803291	1	-0.0197173	0.56835	0.830511	1	-0.0274859	0.403797	0.774925	1	-0.0280058	0.573426	0.872579	1
HGF	0.0178454	0.397252	0.77042	1	0.0316966	0.11201	0.485933	1	0.0180479	0.450083	0.77572	1	0.0169718	0.420782	0.786198	1	0.0381187	0.431136	0.814959	1
ATXN2	-0.0457971	0.397546	0.770476	1	-0.0417106	0.453307	0.794457	1	-0.0163149	0.786444	0.922376	1	-0.0473023	0.382218	0.759909	1	-0.0537453	0.279952	0.67462	1
IFNG	-0.0441583	0.398704	0.772207	1	-0.0267945	0.618344	0.878099	1	-0.0116639	0.84108	0.948986	1	-0.0441518	0.398737	0.769539	1	-0.0405475	0.412181	0.803265	1
NADK	-0.0267844	0.399267	0.772783	1	-0.0197838	0.540158	0.843606	1	-0.0048172	0.883885	0.963558	1	-0.0285013	0.37018	0.753318	1	-0.0357747	0.468557	0.827675	1
NSFL1C	-0.0311017	0.399811	0.773323	1	-0.0358802	0.343158	0.73182	1	-0.0439833	0.295285	0.688884	1	-0.0311848	0.399029	0.769539	1	-0.0398223	0.419472	0.807521	1
DCDC2C	-0.0189429	0.400117	0.7734	1	-0.0182936	0.429537	0.7783	1	-0.00517079	0.816402	0.934912	1	-0.0189789	0.399177	0.769539	1	-0.0242987	0.625884	0.893989	1
EIF4G1	-0.0465884	0.401856	0.776247	1	-0.060019	0.290793	0.691655	1	-0.0699631	0.263558	0.661032	1	-0.0470152	0.397691	0.769539	1	-0.0423914	0.394673	0.791249	1
SKAP2	-0.0485689	0.402151	0.776301	1	-0.0503222	0.397644	0.764608	1	-0.0722507	0.260984	0.66042	1	-0.0489382	0.398762	0.769539	1	-0.0407914	0.412883	0.803265	1
CINP	0.0141577	0.402707	0.776859	1	0.0136101	0.434341	0.782477	1	0.007289	0.722445	0.89529	1	0.0143705	0.395627	0.769319	1	-0.00373638	0.939964	0.989006	1
RBP5	-0.0274308	0.403479	0.777064	1	-0.0057227	0.855279	0.965597	1	-0.00937893	0.803464	0.929235	1	-0.0280794	0.395514	0.769319	1	-0.0302617	0.527631	0.855568	1
TERF1	-0.00736294	0.40348	0.777064	1	-0.00449324	0.620094	0.879047	1	-0.00287317	0.748012	0.907276	1	-0.00735312	0.404064	0.774925	1	-0.0345542	0.472013	0.827675	1
PGLYRP2	-0.0128595	0.40364	0.777064	1	-0.0127007	0.421436	0.774495	1	-0.0149897	0.381143	0.751729	1	-0.0126479	0.41224	0.779747	1	-0.0360502	0.467915	0.827675	1
FHIP2A	-0.0145563	0.404005	0.777064	1	-0.0136637	0.446349	0.788424	1	-0.0134799	0.493574	0.800735	1	-0.0141139	0.418413	0.7853	1	-0.0133811	0.787399	0.951481	1
CDH23	-0.00675255	0.404148	0.777064	1	-0.00391939	0.637883	0.888088	1	-0.00974189	0.263963	0.661032	1	-0.00685929	0.39673	0.769539	1	-0.0584511	0.234931	0.632265	1
AMPD3	0.0311865	0.404653	0.777521	1	0.0197212	0.607917	0.874763	1	0.0513034	0.215404	0.627194	1	0.0309536	0.408601	0.778937	1	0.0486243	0.325963	0.724334	1
TIMP3	0.0606491	0.405767	0.777897	1	0.0630647	0.398441	0.764925	1	0.0340396	0.678846	0.874019	1	0.0602124	0.409365	0.77915	1	0.052536	0.289375	0.682635	1
SEMA3G	-0.018309	0.405819	0.777897	1	-0.00756664	0.737726	0.927994	1	-0.00778616	0.742782	0.905356	1	-0.0180666	0.412065	0.779747	1	-0.0353231	0.475592	0.82868	1
APPL2	-0.0472815	0.406143	0.777897	1	-0.0538908	0.356985	0.738074	1	-0.0844752	0.172724	0.572664	1	-0.0469688	0.409515	0.77915	1	-0.0441255	0.37553	0.769837	1
APOH	0.0164631	0.406418	0.777897	1	0.0189038	0.352796	0.738074	1	0.0257257	0.245688	0.647824	1	0.0160556	0.418123	0.7853	1	0.0335464	0.498378	0.842007	1
BPIFB1	-0.0303234	0.406441	0.777897	1	-0.0422829	0.254411	0.658669	1	-0.0421066	0.30645	0.696055	1	-0.0274159	0.453322	0.805629	1	-0.0397885	0.412731	0.803265	1
SPART	-0.0328555	0.406452	0.777897	1	-0.034469	0.396091	0.764602	1	-0.0520289	0.229188	0.635723	1	-0.0330383	0.404101	0.774925	1	-0.0307314	0.536976	0.85758	1
ARFIP1	0.0272972	0.40896	0.781727	1	0.015525	0.647767	0.891749	1	0.0332246	0.377998	0.748031	1	0.0275341	0.404997	0.776134	1	0.0374616	0.452139	0.827274	1
TIMD4	-0.0199592	0.408997	0.781727	1	-0.0114686	0.637266	0.888088	1	-0.0272757	0.326992	0.708919	1	-0.0218297	0.366782	0.751314	1	-0.0466128	0.344552	0.746272	1
FN1	-0.0114639	0.409771	0.781727	1	-0.00600365	0.666169	0.897851	1	0.00577732	0.719421	0.894276	1	-0.0111458	0.425673	0.789258	1	-0.0346915	0.478895	0.828863	1
RTN4R	-0.0165927	0.410035	0.781727	1	0.00509776	0.789011	0.945869	1	0.0112808	0.607722	0.84726	1	-0.0178402	0.376355	0.758705	1	-0.0527016	0.278466	0.67404	1
SRP14	-0.0279473	0.410118	0.781727	1	-0.0258518	0.454262	0.794457	1	-0.0267448	0.485319	0.796187	1	-0.0290177	0.392793	0.766881	1	-0.0258521	0.598771	0.883113	1
ATG4A	-0.0265344	0.410624	0.781727	1	-0.0276047	0.404762	0.770559	1	-0.0295974	0.408361	0.764765	1	-0.026828	0.405611	0.776422	1	-0.0386967	0.433949	0.816602	1
CORO1A	-0.0402419	0.410799	0.781727	1	-0.0480896	0.338417	0.725636	1	-0.042283	0.426103	0.766758	1	-0.0403935	0.409047	0.77915	1	-0.0169829	0.732913	0.936769	1
SCG3	0.0153549	0.411027	0.781727	1	0.00848106	0.650454	0.891749	1	0.0119582	0.572525	0.832017	1	0.014219	0.446766	0.801407	1	0.040115	0.412313	0.803265	1
IGFBP1	0.0612644	0.411044	0.781727	1	-0.01047	0.882249	0.967377	1	0.0130277	0.874663	0.960446	1	0.0619998	0.405681	0.776422	1	0.0392168	0.419422	0.807521	1
CCL18	-0.0321979	0.411308	0.781727	1	-0.0248526	0.527968	0.837099	1	-0.0361648	0.412464	0.764765	1	-0.0329877	0.400476	0.771022	1	-0.0349986	0.467841	0.827675	1
AP3B1	-0.0325396	0.411407	0.781727	1	-0.0419602	0.300508	0.696273	1	-0.0392242	0.369606	0.741505	1	-0.0325595	0.411458	0.779747	1	-0.038958	0.433948	0.816602	1
FOSB	0.0129546	0.412864	0.78298	1	0.00550679	0.734724	0.927994	1	-0.00333838	0.873555	0.960131	1	0.0126964	0.422206	0.786722	1	-0.0209863	0.673443	0.913936	1
OLR1	0.0273433	0.412877	0.78298	1	0.0162502	0.635197	0.887263	1	0.0102534	0.777477	0.918521	1	0.025487	0.445587	0.801407	1	0.0487962	0.325583	0.724044	1
ATXN2L	-0.0198771	0.412995	0.78298	1	-0.0182045	0.465148	0.800736	1	-0.020262	0.438245	0.77037	1	-0.0201694	0.406254	0.777008	1	-0.015885	0.749836	0.939638	1
RNASE4	-0.0115036	0.413254	0.78298	1	-0.00895171	0.515836	0.828547	1	-0.00753743	0.613556	0.850586	1	-0.011478	0.4156	0.784065	1	-0.034728	0.46607	0.827675	1
GBP2	-0.0192182	0.413411	0.78298	1	-0.0206221	0.393469	0.761561	1	-0.0181814	0.490527	0.798894	1	-0.01916	0.4148	0.783063	1	-0.0286038	0.563204	0.865621	1
SLITRK6	0.0151321	0.413693	0.783005	1	0.0101912	0.590711	0.868026	1	0.0226125	0.259129	0.659571	1	0.0156497	0.398066	0.769539	1	0.0560447	0.257671	0.653262	1
CCL15	-0.0200337	0.414352	0.783509	1	-0.0114907	0.646969	0.891749	1	-0.0138908	0.60381	0.846494	1	-0.0211517	0.388814	0.763208	1	-0.0267537	0.584167	0.874492	1
DAND5	0.0158703	0.414951	0.783509	1	0.0164533	0.411514	0.771578	1	0.00566065	0.811066	0.933703	1	0.0158358	0.415926	0.784172	1	0.00367255	0.941124	0.98903	1
CASP4	-0.0682828	0.414969	0.783509	1	-0.0479345	0.577804	0.863522	1	-0.0360156	0.687436	0.877898	1	-0.0686875	0.412171	0.779747	1	-0.0788977	0.113272	0.442649	1
TRIM40	-0.0205192	0.41517	0.783509	1	-0.0146734	0.570015	0.859986	1	-0.0221311	0.420849	0.765057	1	-0.0211207	0.401704	0.772552	1	-0.0277774	0.576394	0.87261	1
GORASP2	-0.016911	0.415305	0.783509	1	-0.0158341	0.457407	0.796379	1	-0.0205758	0.373293	0.744901	1	-0.0168183	0.41828	0.7853	1	-0.0424887	0.393123	0.789228	1
GFRAL	0.0254931	0.41617	0.784631	1	0.0349495	0.274108	0.678242	1	0.0426459	0.231261	0.636629	1	0.0269135	0.392757	0.766881	1	0.0228515	0.636072	0.89998	1
LMNB2	0.0118867	0.416743	0.785203	1	0.0116462	0.421246	0.774495	1	0.014501	0.355401	0.734226	1	0.0111728	0.447094	0.801407	1	0.0493347	0.299994	0.698069	1
PCSK7	0.018693	0.417234	0.785267	1	0.0192519	0.415857	0.772517	1	0.0283453	0.275906	0.672438	1	0.0189764	0.4103	0.779747	1	0.0386739	0.437631	0.818205	1
NBN	-0.0239118	0.417364	0.785267	1	-0.0325142	0.28189	0.68268	1	-0.0173211	0.575206	0.833048	1	-0.0252629	0.391708	0.765791	1	-0.0188773	0.702404	0.927721	1
MVK	-0.0352556	0.417623	0.785267	1	-0.0331586	0.449417	0.790975	1	-0.0338159	0.474307	0.790921	1	-0.0347072	0.425583	0.789258	1	-0.0329479	0.500999	0.84324	1
DNPH1	-0.0234315	0.417867	0.785267	1	-0.0235298	0.427953	0.77817	1	-0.0350701	0.277679	0.672438	1	-0.0238268	0.410531	0.779747	1	-0.0408809	0.40812	0.802337	1
CES3	-0.0313267	0.418157	0.785267	1	-0.0195085	0.619136	0.878745	1	-0.0403039	0.369459	0.741505	1	-0.0291003	0.453223	0.805629	1	-0.0488601	0.321059	0.720032	1
CLEC12A	-0.00620341	0.418395	0.785267	1	-0.00449957	0.567902	0.859232	1	-0.00521014	0.499355	0.804117	1	-0.00633795	0.408373	0.778937	1	-0.0197662	0.687459	0.921069	1
TNFRSF19	-0.0134424	0.419131	0.785866	1	-0.0156916	0.356328	0.738074	1	-0.0072503	0.6915	0.880943	1	-0.0143168	0.390053	0.764261	1	-0.032495	0.490133	0.838089	1
CD28	-0.0156025	0.419255	0.785866	1	-0.0142087	0.468117	0.802936	1	-0.0371327	0.0978118	0.45484	1	-0.0159869	0.408104	0.778937	1	-0.0418111	0.395302	0.791964	1
LRIG3	-0.00760428	0.419722	0.786237	1	-0.00756714	0.434977	0.782583	1	-0.00915946	0.441659	0.77171	1	-0.00755521	0.422684	0.786722	1	-0.0779322	0.0991616	0.406249	1
LY75	0.0172485	0.420103	0.786444	1	0.0203926	0.353714	0.738074	1	0.0288129	0.228323	0.635047	1	0.0177574	0.407994	0.778937	1	0.042465	0.391307	0.786994	1
BCAT2	0.0142472	0.421769	0.788481	1	0.0141182	0.439167	0.783343	1	0.017832	0.368416	0.741505	1	0.0142554	0.42145	0.786436	1	0.0352154	0.454547	0.827675	1
APOD	-0.0173971	0.42217	0.788481	1	-0.0306411	0.155451	0.557151	1	-0.0331739	0.197662	0.612772	1	-0.0170425	0.431682	0.792997	1	-0.0461747	0.346251	0.746713	1
SMPD3	-0.0204207	0.422239	0.788481	1	-0.0354211	0.175587	0.581643	1	-0.0398731	0.177181	0.578221	1	-0.0198232	0.435926	0.79759	1	-0.0789494	0.11137	0.438699	1
IL1A	-0.0182793	0.422467	0.788481	1	-0.0216918	0.354558	0.738074	1	-0.0139861	0.578737	0.834011	1	-0.0178606	0.433167	0.794048	1	-0.0319522	0.519202	0.851057	1
TINAGL1	0.00970037	0.422546	0.788481	1	0.00736052	0.552843	0.8502	1	0.0109665	0.418515	0.764991	1	0.00921878	0.446546	0.801407	1	0.0281425	0.560165	0.865621	1
DFFA	-0.0302736	0.423072	0.788514	1	-0.0271079	0.484643	0.810589	1	-0.0489299	0.246507	0.649395	1	-0.0309114	0.413472	0.78157	1	-0.0328131	0.510278	0.846027	1
DCTN2	-0.0398238	0.423105	0.788514	1	-0.0385732	0.450342	0.791156	1	-0.0455435	0.40548	0.763709	1	-0.0397344	0.424226	0.789088	1	-0.0196326	0.693535	0.922226	1
PIK3AP1	-0.0273806	0.423774	0.789255	1	-0.0279905	0.426072	0.777285	1	-0.0411676	0.267691	0.664887	1	-0.0273102	0.425649	0.789258	1	-0.0339488	0.494955	0.839413	1
AGRN	0.0149422	0.424916	0.790877	1	0.0182441	0.32646	0.714953	1	0.0217903	0.298433	0.693328	1	0.0143683	0.443185	0.801407	1	0.0392716	0.417784	0.806478	1
MST1	0.0259487	0.425646	0.791728	1	0.0175732	0.599639	0.870871	1	0.0179289	0.599174	0.845466	1	0.0258333	0.427919	0.791909	1	0.0464271	0.350983	0.747411	1
PINLYP	-0.0265425	0.426119	0.792102	1	-0.02655	0.438421	0.783343	1	-0.0425359	0.252566	0.65411	1	-0.026262	0.431304	0.792997	1	-0.0303087	0.539289	0.85758	1
OXCT1	-0.0277353	0.42674	0.792239	1	-0.029175	0.415037	0.772517	1	-0.042663	0.292921	0.688013	1	-0.0276006	0.429483	0.792787	1	-0.0403556	0.417359	0.806193	1
MCEMP1	-0.0353719	0.426898	0.792239	1	-0.0386775	0.397365	0.764608	1	-0.0278874	0.576138	0.833154	1	-0.0359095	0.419927	0.785684	1	-0.0371098	0.456503	0.827675	1
PFDN2	-0.0180917	0.427064	0.792239	1	-0.0157957	0.499631	0.823105	1	-0.0281093	0.284164	0.677479	1	-0.0179096	0.431685	0.792997	1	-0.0406593	0.411998	0.803265	1
NRN1	0.0100249	0.427281	0.792239	1	0.0126453	0.329688	0.718892	1	0.00867085	0.519839	0.814522	1	0.00984024	0.435798	0.79759	1	0.0404276	0.412623	0.803265	1
CD40LG	0.0345489	0.427753	0.792609	1	0.0468016	0.295798	0.693758	1	0.00934481	0.84618	0.951116	1	0.0335077	0.441851	0.801407	1	0.0408625	0.412007	0.803265	1
MEP1B	-0.051224	0.428142	0.792825	1	-0.046767	0.477838	0.807902	1	-0.0540476	0.449056	0.77572	1	-0.048879	0.450816	0.804121	1	-0.048658	0.325064	0.723828	1
NPY	-0.0286523	0.428616	0.793169	1	-0.0129457	0.725795	0.923397	1	0.000397389	0.992316	0.998878	1	-0.0287357	0.431358	0.792997	1	-0.0410465	0.399305	0.795094	1
VPS37A	0.0345022	0.428873	0.793169	1	0.0377422	0.398593	0.764925	1	0.0348255	0.477089	0.793604	1	0.0339744	0.436559	0.797755	1	0.040506	0.414493	0.803856	1
RBP7	-0.0256134	0.429472	0.793773	1	-0.0212417	0.514615	0.828547	1	0.012689	0.715442	0.892944	1	-0.0266045	0.411987	0.779747	1	-0.030054	0.539412	0.85758	1
AXL	-0.0117498	0.430527	0.794606	1	-0.00162396	0.915246	0.978796	1	-0.00513689	0.760376	0.912765	1	-0.0122455	0.416722	0.784655	1	-0.0422561	0.388048	0.784994	1
SEPTIN9	-0.0111116	0.430651	0.794606	1	-0.00822071	0.570557	0.859986	1	-0.0086917	0.576933	0.833476	1	-0.011084	0.431945	0.792997	1	-0.0267835	0.59046	0.878658	1
IGFBP4	0.0180419	0.430961	0.794606	1	0.0177578	0.435293	0.782667	1	0.0221286	0.386535	0.755267	1	0.0159358	0.487652	0.830635	1	0.0449966	0.331844	0.730709	1
XIAP	-0.0228404	0.431023	0.794606	1	-0.0251333	0.398623	0.764925	1	-0.0301512	0.347909	0.728607	1	-0.0231371	0.425345	0.789258	1	-0.0318939	0.521919	0.853495	1
POSTN	0.015165	0.431338	0.794606	1	0.00815449	0.679494	0.90453	1	0.0201161	0.351088	0.73066	1	0.0149643	0.439064	0.797825	1	0.0386279	0.434873	0.816602	1
ATXN3	-0.0255764	0.431648	0.794606	1	-0.0346538	0.299357	0.695991	1	-0.021257	0.554204	0.827752	1	-0.0258819	0.426693	0.790645	1	-0.0372319	0.451017	0.82706	1
TNNI3	0.0200122	0.431833	0.794606	1	0.0245775	0.347674	0.738074	1	0.0126089	0.651323	0.861428	1	0.0198659	0.435207	0.797285	1	0.036987	0.452455	0.827274	1
MAPK13	-0.0125948	0.433119	0.795991	1	-0.0110505	0.503777	0.826037	1	-0.000413161	0.979839	0.995845	1	-0.013194	0.411552	0.779747	1	-0.0184022	0.70718	0.930458	1
VTA1	-0.030941	0.433133	0.795991	1	-0.0359191	0.375925	0.74902	1	-0.0451261	0.318017	0.705062	1	-0.030945	0.433045	0.794048	1	-0.0409884	0.410621	0.803265	1
DENR	0.0197455	0.434019	0.797117	1	0.0235492	0.363003	0.740248	1	0.0127931	0.65425	0.862532	1	0.0199091	0.430251	0.792997	1	0.0275584	0.579994	0.87261	1
ABCA2	-0.0137633	0.43449	0.797479	1	-0.0137921	0.445146	0.787737	1	-0.0113046	0.589278	0.840465	1	-0.013991	0.42702	0.790747	1	-0.0210758	0.66888	0.913706	1
DPEP1	0.0208513	0.435325	0.798139	1	0.0127421	0.640768	0.88917	1	0.0170401	0.565433	0.83008	1	0.0219704	0.411288	0.779747	1	0.0466042	0.339418	0.739407	1
PDGFRB	0.0151007	0.435398	0.798139	1	0.0201926	0.309991	0.702224	1	0.0190867	0.383646	0.753192	1	0.0152776	0.430552	0.792997	1	0.0323338	0.513848	0.847485	1
CSNK1D	-0.0163622	0.436314	0.799313	1	-0.0250826	0.245877	0.650497	1	-0.0223448	0.342195	0.722305	1	-0.0159718	0.44736	0.801407	1	-0.0415026	0.404589	0.799482	1
TOR1AIP1	-0.0195296	0.437146	0.800324	1	-0.0148947	0.563439	0.856486	1	-0.0223475	0.411129	0.764765	1	-0.020221	0.421095	0.786278	1	-0.0176846	0.722353	0.936123	1
QPCT	-0.0117898	0.437415	0.800324	1	-0.0122443	0.425626	0.777285	1	-0.0103475	0.553601	0.827701	1	-0.0128082	0.399642	0.769925	1	-0.0527882	0.286511	0.679539	1
VPS4B	-0.0365043	0.43833	0.800975	1	-0.0430866	0.373368	0.74802	1	-0.0506279	0.335719	0.716748	1	-0.0366862	0.436195	0.79759	1	-0.0422624	0.396276	0.792279	1
HYOU1	-0.00941734	0.438375	0.800975	1	-0.0107065	0.388778	0.75695	1	-0.0147763	0.27754	0.672438	1	-0.00981946	0.419967	0.785684	1	-0.0343668	0.487081	0.83501	1
SIRT1	-0.0308072	0.438597	0.800975	1	-0.0620657	0.129177	0.518668	1	-0.0450342	0.326237	0.708919	1	-0.0300821	0.449408	0.802695	1	-0.0848784	0.0882335	0.386237	1
IL6ST	0.00728644	0.438956	0.801129	1	0.00743181	0.441984	0.786425	1	0.00438227	0.679841	0.874019	1	0.00746357	0.432049	0.792997	1	0.0352375	0.469066	0.827675	1
DIABLO	-0.04644	0.439659	0.801365	1	-0.0643115	0.297613	0.695413	1	-0.0620734	0.349654	0.73066	1	-0.0461788	0.442704	0.801407	1	-0.0376312	0.449503	0.82706	1
NLGN2	0.0114302	0.439891	0.801365	1	0.0161562	0.288375	0.690742	1	0.00783703	0.659554	0.864678	1	0.0114743	0.438079	0.797825	1	0.0353761	0.459087	0.827675	1
REST	0.00938193	0.440148	0.801365	1	0.00555911	0.656388	0.894314	1	0.00480728	0.733057	0.900012	1	0.00957611	0.430721	0.792997	1	0.0359926	0.457748	0.827675	1
FMNL1	-0.0271671	0.440186	0.801365	1	-0.0236449	0.510245	0.826323	1	-0.0279851	0.449647	0.77572	1	-0.0284075	0.419736	0.785684	1	-0.0164244	0.740114	0.937654	1
CA1	-0.0254268	0.440671	0.801745	1	-0.0343704	0.310154	0.702224	1	-0.0324636	0.375529	0.744901	1	-0.0256086	0.437602	0.797825	1	-0.0365706	0.452997	0.827274	1
PRG2	0.0206953	0.441126	0.802072	1	0.0221988	0.419738	0.774495	1	0.019507	0.507388	0.808875	1	0.0188703	0.483532	0.827005	1	0.0461425	0.347614	0.746713	1
CBLN1	0.030076	0.441784	0.802469	1	0.0221765	0.581454	0.86515	1	0.041961	0.340942	0.720914	1	0.0296718	0.447913	0.801407	1	0.0119333	0.809566	0.955656	1
FLT3LG	0.0144564	0.441895	0.802469	1	0.032878	0.0881834	0.422534	1	0.0213502	0.321381	0.705535	1	0.0160193	0.394363	0.769141	1	0.0363238	0.44366	0.823132	1
CIT	-0.0153665	0.442506	0.803077	1	-0.0107137	0.601322	0.870871	1	-0.0241546	0.28675	0.68153	1	-0.0152333	0.446459	0.801407	1	-0.0399402	0.421004	0.808939	1
SCIN	0.0176714	0.443941	0.804541	1	0.0222317	0.34865	0.738074	1	0.0214094	0.435802	0.768394	1	0.017871	0.43877	0.797825	1	-0.0366113	0.460605	0.827675	1
RANBP1	0.0203493	0.444248	0.804541	1	0.0167449	0.540186	0.843606	1	0.0116096	0.692997	0.881308	1	0.0202445	0.44697	0.801407	1	0.0320637	0.517171	0.850556	1
ATOX1	0.0301499	0.444385	0.804541	1	0.0354119	0.380791	0.753505	1	0.0262099	0.54808	0.82673	1	0.0300967	0.445444	0.801407	1	0.0363846	0.4641	0.827675	1
SMTN	-0.038175	0.444418	0.804541	1	-0.0446809	0.383617	0.753962	1	-0.0336403	0.547722	0.82673	1	-0.0387848	0.437154	0.797825	1	-0.0360144	0.469145	0.827675	1
MRPL46	-0.00765907	0.444912	0.804838	1	-0.00848254	0.410837	0.771578	1	-0.00953246	0.432921	0.768234	1	-0.00745114	0.457331	0.808312	1	-0.0608792	0.22152	0.617821	1
ITIH5	-0.0121988	0.445135	0.804838	1	-0.0136716	0.404584	0.770559	1	-0.0130638	0.44805	0.77572	1	-0.0118951	0.456507	0.808312	1	-0.0618401	0.213432	0.613938	1
STC1	-0.0190386	0.445831	0.805302	1	-0.00576325	0.814848	0.954204	1	-0.017703	0.524982	0.815051	1	-0.0202123	0.418354	0.7853	1	-0.0556458	0.25076	0.645249	1
CD84	-0.0132113	0.445945	0.805302	1	-0.00918466	0.606124	0.873478	1	-0.0243307	0.207471	0.621931	1	-0.0134202	0.438823	0.797825	1	-0.038902	0.434772	0.816602	1
RNASE6	0.011924	0.446548	0.805891	1	0.0200115	0.193251	0.605888	1	0.00162915	0.927537	0.974048	1	0.0111684	0.476085	0.822483	1	0.0568305	0.231949	0.629213	1
SDK2	-0.0143169	0.447526	0.806369	1	-0.00720645	0.709311	0.916092	1	-0.0167254	0.401412	0.760748	1	-0.0154682	0.414324	0.782672	1	-0.0271583	0.577081	0.87261	1
REN	0.0310383	0.448081	0.806369	1	0.0388563	0.349428	0.738074	1	0.025284	0.554988	0.827849	1	0.0262725	0.522347	0.845522	1	0.0552456	0.240746	0.63808	1
ING1	-0.0170716	0.448459	0.806369	1	-0.02502	0.279449	0.681208	1	-0.0182533	0.451915	0.77658	1	-0.0172234	0.444465	0.801407	1	-0.0122888	0.804928	0.955606	1
IL1R2	-0.00816697	0.449148	0.806369	1	-0.00769803	0.485165	0.810589	1	-0.00780166	0.524392	0.815005	1	-0.00756068	0.487987	0.830719	1	-0.0320188	0.510288	0.846027	1
FKBP7	-0.0148159	0.449314	0.806369	1	-0.0130904	0.516039	0.828547	1	-0.0161292	0.482848	0.794625	1	-0.0146122	0.455584	0.807185	1	-0.061434	0.213167	0.613938	1
EFHD1	-0.0135304	0.449596	0.806369	1	0.000725124	0.968336	0.993244	1	0.0021682	0.910118	0.969995	1	-0.014434	0.4204	0.785989	1	-0.0508739	0.277405	0.672939	1
CEP85	-0.0230135	0.449752	0.806369	1	-0.0200108	0.521465	0.832685	1	-0.020437	0.537071	0.824849	1	-0.0233501	0.44333	0.801407	1	-0.0229967	0.64394	0.90164	1
MTHFSD	-0.0426201	0.449939	0.806369	1	-0.0504674	0.382962	0.753962	1	-0.0642594	0.295337	0.688884	1	-0.0422448	0.454286	0.806849	1	-0.0360969	0.468416	0.827675	1
HEXIM1	-0.0340824	0.450338	0.806369	1	-0.0300005	0.515956	0.828547	1	-0.0591276	0.236468	0.641024	1	-0.034495	0.445084	0.801407	1	-0.0335114	0.500414	0.84319	1
KCNC4	0.0164983	0.450344	0.806369	1	0.0202845	0.366249	0.743481	1	0.0372253	0.102025	0.464916	1	0.0169306	0.438542	0.797825	1	0.0623514	0.201385	0.605613	1
MCEE	0.0134591	0.450634	0.806369	1	0.00991015	0.589112	0.867632	1	-0.0104367	0.626139	0.852723	1	0.013865	0.437072	0.797825	1	0.048568	0.328186	0.72629	1
OTUD6B	-0.0225493	0.450812	0.806369	1	-0.0272324	0.375376	0.748951	1	-0.0217407	0.509555	0.810486	1	-0.0224789	0.45241	0.805484	1	-0.0375496	0.451062	0.82706	1
RLN1	-0.022805	0.451008	0.806369	1	-0.0234577	0.449789	0.790975	1	-0.0381637	0.341954	0.722305	1	-0.0275492	0.372189	0.755012	1	-0.0246596	0.610102	0.885374	1
ZP3	0.0986385	0.451107	0.806369	1	0.10548	0.432854	0.781661	1	0.110308	0.454046	0.777221	1	0.0977801	0.455025	0.807177	1	0.0414302	0.404303	0.799482	1
LACTB2	-0.0274738	0.451696	0.806369	1	-0.0327399	0.382032	0.753505	1	-0.0416724	0.309105	0.698607	1	-0.0270626	0.458836	0.808514	1	-0.0340474	0.494103	0.839168	1
HPSE	-0.0360544	0.45173	0.806369	1	-0.0364428	0.456728	0.796379	1	-0.05028	0.337761	0.718729	1	-0.0378956	0.429016	0.792427	1	-0.0382223	0.443068	0.822558	1
PRAME	0.00633087	0.452153	0.806369	1	0.00595374	0.490969	0.813125	1	0.0124133	0.152281	0.542584	1	0.00628309	0.455531	0.807185	1	0.0535367	0.27711	0.672939	1
CA3	0.025768	0.452188	0.806369	1	0.0160228	0.648185	0.891749	1	0.0208688	0.583705	0.83744	1	0.0255536	0.456777	0.808312	1	0.0455972	0.345342	0.746459	1
WFIKKN2	-0.0149526	0.452277	0.806369	1	-0.0298658	0.121803	0.506527	1	-0.0187986	0.420469	0.764991	1	-0.0147068	0.460965	0.810626	1	-0.0379905	0.441774	0.822254	1
FOLR3	0.0790552	0.452353	0.806369	1	0.0743553	0.491231	0.813125	1	0.0324337	0.786127	0.922376	1	0.0772396	0.462765	0.811379	1	-0.0126676	0.797027	0.954007	1
TBC1D23	-0.0370881	0.453548	0.807123	1	-0.04689	0.356258	0.738074	1	-0.0540393	0.328126	0.708919	1	-0.0371445	0.452999	0.805629	1	-0.035922	0.470938	0.827675	1
PSCA	0.0842555	0.453578	0.807123	1	0.0793629	0.492091	0.813907	1	0.0812151	0.514148	0.812273	1	0.0844869	0.4523	0.805484	1	0.0277722	0.576087	0.87261	1
CNST	-0.0443818	0.453608	0.807123	1	-0.0565412	0.351958	0.738074	1	-0.0792698	0.22216	0.634027	1	-0.0450979	0.446648	0.801407	1	-0.0364505	0.464238	0.827675	1
CALCOCO2	-0.0291199	0.454126	0.807552	1	-0.0265776	0.505117	0.826037	1	-0.0371943	0.39266	0.756374	1	-0.0294618	0.448895	0.802661	1	-0.0334491	0.502048	0.843868	1
VTCN1	-0.00967686	0.454972	0.808562	1	-0.0142805	0.283206	0.684176	1	-0.0122555	0.382775	0.753192	1	-0.00996165	0.442422	0.801407	1	-0.0249489	0.614388	0.885826	1
MMP3	-0.0195805	0.455582	0.809145	1	0.00597478	0.824129	0.956311	1	-0.025275	0.406541	0.764004	1	-0.0213235	0.416584	0.784655	1	-0.0356314	0.359307	0.756831	1
PLA2G7	0.01322	0.456205	0.809145	1	0.0111431	0.540939	0.84433	1	0.00635068	0.742798	0.905356	1	0.012191	0.493265	0.833283	1	0.037124	0.439618	0.819401	1
TNFRSF11A	0.015934	0.456385	0.809145	1	0.0185117	0.373956	0.748372	1	0.00728267	0.760041	0.912765	1	0.0144391	0.499924	0.835406	1	0.0413731	0.393701	0.789844	1
SDCCAG8	-0.0441387	0.456549	0.809145	1	-0.0483793	0.426158	0.777285	1	-0.0747571	0.249788	0.6514	1	-0.0456189	0.441653	0.801407	1	-0.0360319	0.469361	0.827675	1
F9	0.00784687	0.45669	0.809145	1	0.0089752	0.375196	0.748951	1	0.0168904	0.160335	0.556962	1	0.00766958	0.468105	0.814011	1	0.0304879	0.533104	0.856478	1
NEXN	-0.02535	0.458543	0.811933	1	-0.0246601	0.482736	0.810407	1	-0.0272707	0.469494	0.78591	1	-0.02544	0.457146	0.808312	1	-0.0377812	0.448235	0.826877	1
MAP2K6	-0.0408866	0.459149	0.812512	1	-0.0441253	0.436874	0.783343	1	-0.0763554	0.210415	0.625017	1	-0.0407576	0.460759	0.810626	1	-0.0395287	0.427455	0.811161	1
SMAD3	0.0152684	0.459652	0.812908	1	0.00860122	0.685244	0.907413	1	0.00961223	0.681962	0.874081	1	0.0150472	0.466333	0.813984	1	0.0207249	0.676516	0.915283	1
NT5E	0.0228927	0.460148	0.813074	1	-0.00720889	0.818968	0.954644	1	0.0307997	0.384647	0.753504	1	0.0238024	0.444362	0.801407	1	0.0195972	0.692051	0.921574	1
PROC	0.010203	0.460351	0.813074	1	0.00374442	0.790454	0.946356	1	0.0236492	0.129097	0.510752	1	0.0105469	0.454786	0.807177	1	0.0427445	0.376321	0.770916	1
SLITRK1	-0.0126206	0.460874	0.813074	1	-0.03493	0.036978	0.263831	1	-0.00999998	0.604125	0.846494	1	-0.0131116	0.445164	0.801407	1	-0.0336001	0.483428	0.832205	1
GRHPR	-0.0243007	0.46091	0.813074	1	-0.0247229	0.464051	0.800736	1	-0.0358877	0.326759	0.708919	1	-0.0240268	0.466751	0.813984	1	-0.0354669	0.47447	0.82868	1
TACSTD2	-0.0112366	0.46142	0.813074	1	-0.0192428	0.212761	0.622826	1	-0.0089296	0.603983	0.846494	1	-0.0102142	0.503448	0.837091	1	-0.0270428	0.586771	0.876393	1
VIPR1	-0.00687006	0.461422	0.813074	1	-0.00788348	0.410943	0.771578	1	-0.00359026	0.711076	0.891448	1	-0.00686574	0.461663	0.810626	1	-0.0253128	0.609623	0.885374	1
IL18RAP	0.0688333	0.461951	0.813514	1	0.105967	0.270519	0.675014	1	0.0823388	0.432009	0.768234	1	0.0707632	0.449533	0.802695	1	0.040741	0.407967	0.802337	1
HMGCL	0.0169973	0.462316	0.813665	1	0.0146511	0.537112	0.840305	1	0.00686156	0.791712	0.923969	1	0.0169595	0.463465	0.811379	1	0.0314567	0.527464	0.855568	1
TWF2	-0.0318048	0.46306	0.814185	1	-0.0397166	0.371981	0.747541	1	-0.0432273	0.364548	0.737456	1	-0.03178	0.463706	0.811379	1	-0.0359901	0.469815	0.827675	1
CD164	-0.0110168	0.463171	0.814185	1	-0.0114339	0.457419	0.796379	1	-0.0126633	0.425239	0.766008	1	-0.0115157	0.444019	0.801407	1	-0.0232123	0.639068	0.900354	1
GTPBP2	-0.0290493	0.463736	0.814332	1	-0.0308389	0.449266	0.790975	1	-0.0496518	0.257158	0.657808	1	-0.0293722	0.459089	0.808514	1	-0.0355417	0.475396	0.82868	1
MAP1LC3A	-0.00743737	0.463814	0.814332	1	-0.00693515	0.506475	0.826037	1	-0.0122479	0.277638	0.672438	1	-0.00745327	0.462818	0.811379	1	-0.0224143	0.639703	0.900354	1
SH3GL3	-0.0175802	0.465138	0.815303	1	-0.0177306	0.473766	0.80369	1	0.00244595	0.927149	0.973992	1	-0.0175512	0.465822	0.813984	1	-0.0194212	0.696473	0.923659	1
CWC15	-0.0230557	0.465142	0.815303	1	-0.0213157	0.509772	0.826323	1	-0.0290691	0.39406	0.757173	1	-0.0234038	0.458571	0.808514	1	-0.00841833	0.864656	0.965113	1
COL24A1	0.019807	0.465393	0.815303	1	0.00470878	0.865852	0.965597	1	0.0418949	0.161024	0.557044	1	0.0206307	0.447454	0.801407	1	0.0406614	0.411027	0.803265	1
ABL1	-0.027598	0.465521	0.815303	1	-0.0250826	0.516028	0.828547	1	-0.0283291	0.499981	0.804117	1	-0.0278553	0.461703	0.810626	1	-0.0320543	0.519229	0.851057	1
INPP5D	-0.0214938	0.466028	0.815303	1	-0.0196144	0.514593	0.828547	1	-0.0223001	0.49555	0.802033	1	-0.022185	0.452128	0.805484	1	-0.0346152	0.4832	0.832205	1
PBLD	-0.0184581	0.466047	0.815303	1	-0.0160831	0.529048	0.837443	1	-0.0100084	0.720265	0.894276	1	-0.0182784	0.472746	0.819633	1	-0.0116431	0.812954	0.957713	1
STC2	0.010438	0.46636	0.815359	1	0.0170336	0.238297	0.64287	1	0.010683	0.52609	0.816336	1	0.00954004	0.510058	0.841266	1	0.0163544	0.732691	0.936769	1
MARS1	-0.0314473	0.467329	0.815895	1	-0.0358567	0.41916	0.774222	1	-0.0514391	0.277236	0.672438	1	-0.0313637	0.468799	0.814731	1	-0.0307247	0.537154	0.85758	1
C1QA	0.00904792	0.467463	0.815895	1	0.0111421	0.384112	0.753962	1	0.00774996	0.573195	0.832017	1	0.00836355	0.50569	0.83735	1	0.0361662	0.459626	0.827675	1
TRPV3	-0.0114516	0.467507	0.815895	1	-0.0106535	0.510974	0.826323	1	0.000489705	0.974805	0.994954	1	-0.0112371	0.475851	0.822483	1	-0.0440195	0.366877	0.762329	1
IL1R1	0.00892987	0.468015	0.816293	1	0.00353847	0.779007	0.944871	1	0.00642881	0.637252	0.857378	1	0.00848144	0.490992	0.832428	1	0.0435835	0.377605	0.771768	1
AP1G2	-0.0300086	0.470227	0.81966	1	-0.0355339	0.403827	0.770559	1	-0.0534159	0.23895	0.642418	1	-0.0302307	0.467416	0.813984	1	-0.032366	0.515579	0.849232	1
TGOLN2	0.00955693	0.470527	0.819691	1	0.0110249	0.415196	0.772517	1	0.0118566	0.414105	0.764885	1	0.00882122	0.5055	0.83735	1	0.0453739	0.354525	0.751107	1
RFC4	0.00585256	0.471619	0.820913	1	0.00510302	0.54131	0.844455	1	0.0139882	0.103697	0.4679	1	0.00582744	0.473569	0.820571	1	0.030186	0.541921	0.859222	1
ADAM9	-0.0109108	0.472365	0.820913	1	-0.00600564	0.698125	0.912216	1	-0.0130375	0.443475	0.772565	1	-0.0120222	0.42865	0.792427	1	-0.0240932	0.622861	0.892508	1
CAMKK1	-0.015417	0.472778	0.820913	1	-0.0171561	0.436126	0.783343	1	-0.0166466	0.496705	0.802565	1	-0.0154807	0.47098	0.817057	1	-0.0354597	0.476462	0.82868	1
NFKBIE	0.0187291	0.472884	0.820913	1	0.0227208	0.394573	0.763191	1	0.00590418	0.838265	0.947597	1	0.0183597	0.48208	0.826531	1	0.0435397	0.380995	0.773881	1
CENPJ	-0.018408	0.472889	0.820913	1	-0.0197148	0.454404	0.794457	1	-0.0328021	0.248016	0.650671	1	-0.0182447	0.476796	0.822792	1	-0.0824353	0.0977602	0.403088	1
PROK1	0.024234	0.473086	0.820913	1	0.0277445	0.422345	0.774698	1	0.0225341	0.567634	0.83008	1	0.016394	0.634149	0.90402	1	0.0250752	0.500527	0.84319	1
ITPA	-0.0148251	0.473202	0.820913	1	-0.0182761	0.389526	0.75695	1	-0.0133103	0.576021	0.833154	1	-0.0149426	0.469774	0.81591	1	-0.0268332	0.580341	0.87261	1
LAMA1	-0.0113661	0.474848	0.823277	1	-0.00890291	0.586453	0.866141	1	-0.0179072	0.373033	0.744901	1	-0.0112985	0.477431	0.823096	1	-0.0161708	0.738106	0.937654	1
NECTIN2	0.0111871	0.475353	0.82355	1	0.00798718	0.615592	0.878099	1	0.00425869	0.806909	0.931369	1	0.0102448	0.513559	0.843187	1	0.0384177	0.432812	0.816602	1
TIMP1	0.011056	0.475571	0.82355	1	0.0126301	0.417919	0.772517	1	0.0105648	0.539892	0.824849	1	0.0101875	0.510985	0.841266	1	0.0586359	0.226149	0.62282	1
STX4	-0.0239549	0.476595	0.824832	1	-0.0304344	0.376528	0.749195	1	-0.03732	0.318411	0.705239	1	-0.0244473	0.46781	0.813984	1	-0.0129863	0.793551	0.953158	1
TRIM25	0.0397909	0.476961	0.824976	1	0.0310824	0.588577	0.867632	1	0.0468846	0.441542	0.77171	1	0.0399211	0.475852	0.822483	1	0.035729	0.473047	0.828543	1
M6PR	0.0133576	0.478611	0.826786	1	0.016883	0.383817	0.753962	1	0.0188604	0.381762	0.752409	1	0.0133881	0.477571	0.823096	1	0.00640649	0.897665	0.97339	1
ADGRV1	-0.0188475	0.478816	0.826786	1	-0.0165105	0.545209	0.844764	1	-0.0301441	0.30001	0.694721	1	-0.0188776	0.478105	0.823139	1	-0.0127471	0.795332	0.953939	1
AHSP	0.0338221	0.479122	0.826786	1	0.0303971	0.535737	0.839812	1	0.043947	0.405598	0.763709	1	0.0328777	0.491728	0.833164	1	0.0294584	0.539328	0.85758	1
ADGRG1	-0.027203	0.479144	0.826786	1	0.000774567	0.983642	0.996001	1	-0.024604	0.512012	0.810918	1	-0.027202	0.483072	0.826704	1	-0.0210743	0.655435	0.906754	1
NMRK2	-0.0104597	0.479788	0.827407	1	-0.00738379	0.627839	0.883248	1	-0.014671	0.398573	0.75844	1	-0.0104907	0.478444	0.823139	1	-0.0329121	0.494645	0.839413	1
MEGF9	-0.00804307	0.480364	0.827909	1	-0.00809156	0.481864	0.80941	1	-0.00610434	0.650422	0.861428	1	-0.0076364	0.505977	0.83735	1	-0.0314148	0.524951	0.855138	1
HGS	0.0294813	0.481251	0.828616	1	0.0238623	0.578939	0.864233	1	0.00521297	0.915435	0.971502	1	0.0292277	0.485226	0.828441	1	0.0338544	0.496426	0.841151	1
ANGPTL4	-0.0179387	0.481512	0.828616	1	-0.023662	0.354228	0.738074	1	-0.0170848	0.556743	0.829841	1	-0.0188879	0.459111	0.808514	1	-0.0369063	0.451185	0.82706	1
ST8SIA1	0.013504	0.481839	0.828616	1	0.00478353	0.808385	0.951684	1	0.0199703	0.356646	0.734227	1	0.0140692	0.463671	0.811379	1	-0.02301	0.637499	0.89998	1
FCN1	-0.0207371	0.482497	0.828616	1	-0.0172753	0.564358	0.856878	1	-0.0196701	0.548566	0.82673	1	-0.0215252	0.466038	0.813984	1	-0.0323004	0.514936	0.848798	1
MMP7	0.0172288	0.482502	0.828616	1	0.0108096	0.666518	0.897851	1	0.0105664	0.687601	0.877898	1	0.0178485	0.466913	0.813984	1	0.0423853	0.375158	0.769637	1
BAIAP2	0.0239913	0.482509	0.828616	1	0.00411265	0.903858	0.974132	1	0.0478289	0.196111	0.608614	1	0.0236317	0.489358	0.831584	1	0.0249138	0.612791	0.885374	1
UNG	0.0077636	0.482928	0.828616	1	0.0105036	0.355841	0.738074	1	0.00585648	0.629005	0.853316	1	0.00760276	0.491999	0.833164	1	0.0378571	0.439345	0.819401	1
RAC3	-0.0210772	0.483051	0.828616	1	-0.0161385	0.601161	0.870871	1	-0.0238148	0.459945	0.7807	1	-0.0211547	0.481402	0.826418	1	-0.0264339	0.595014	0.881917	1
MORF4L2	0.00782382	0.483449	0.82881	1	0.00680303	0.553807	0.850729	1	0.0112447	0.359336	0.735771	1	0.0077219	0.489128	0.831584	1	0.0535106	0.269764	0.664561	1
APCS	0.0133381	0.483838	0.828989	1	0.0151887	0.400665	0.766821	1	0.0126168	0.578254	0.833728	1	0.0147158	0.442048	0.801407	1	0.0472276	0.308012	0.705912	1
CCL27	-0.0229815	0.484181	0.829089	1	-0.0338006	0.316567	0.706748	1	-0.0147857	0.692842	0.881308	1	-0.0245454	0.458387	0.808514	1	-0.0472123	0.316433	0.716837	1
CEND1	0.0196623	0.484607	0.829264	1	0.0174225	0.546527	0.844896	1	0.0323564	0.264315	0.661032	1	0.0195807	0.486399	0.828986	1	0.0388405	0.434375	0.816602	1
PLCB1	0.0108069	0.484853	0.829264	1	0.00708783	0.655934	0.894314	1	0.0185214	0.251319	0.651815	1	0.0114634	0.458734	0.808514	1	0.0509133	0.297612	0.695304	1
CDK5RAP3	0.0188638	0.485373	0.82947	1	0.0183671	0.508586	0.826323	1	0.00673114	0.826808	0.941004	1	0.0195313	0.470038	0.81591	1	-0.00228516	0.963382	0.99579	1
ATP6V1G1	-0.0255086	0.485544	0.82947	1	-0.0311445	0.406657	0.770689	1	-0.0190913	0.645755	0.860711	1	-0.0255051	0.485878	0.828583	1	-0.0328552	0.508689	0.846027	1
FXYD5	0.0220176	0.485963	0.829632	1	0.0216408	0.505107	0.826037	1	0.00091294	0.97962	0.995845	1	0.0222478	0.481486	0.826418	1	0.0402298	0.419477	0.807521	1
TGFB1	0.0150646	0.486535	0.829632	1	0.0215564	0.326286	0.714953	1	0.00700023	0.776215	0.918266	1	0.0144404	0.504764	0.83735	1	0.0438303	0.374364	0.769637	1
VSIR	-0.0235414	0.486752	0.829632	1	-0.0206105	0.552578	0.8502	1	-0.0352346	0.33994	0.720731	1	-0.0239368	0.479821	0.82502	1	-0.0199416	0.688373	0.921069	1
TTR	0.00886289	0.48689	0.829632	1	0.0136701	0.296035	0.693758	1	0.0120426	0.395308	0.757173	1	0.00932252	0.467714	0.813984	1	0.0313364	0.504367	0.845383	1
CPTP	-0.00851686	0.487063	0.829632	1	-0.00937215	0.457125	0.796379	1	-0.00356104	0.800215	0.927607	1	-0.00859906	0.482834	0.826704	1	-0.0913363	0.0590265	0.311659	1
MMP10	-0.0224267	0.487844	0.829659	1	-0.0227882	0.490437	0.813125	1	-0.0449673	0.23668	0.641024	1	-0.0231768	0.475481	0.822483	1	-0.0357123	0.471104	0.827675	1
MAPRE3	-0.0425685	0.488312	0.829659	1	-0.0460178	0.466082	0.800923	1	-0.0938445	0.174112	0.575004	1	-0.0417101	0.4971	0.833283	1	-0.0724474	0.145842	0.505474	1
RBM19	-0.00990731	0.488406	0.829659	1	-0.0112931	0.442786	0.786425	1	-0.0098286	0.531592	0.820067	1	-0.0100435	0.482403	0.826531	1	-0.0383018	0.425191	0.810327	1
NPPB	0.0296196	0.488622	0.829659	1	0.052825	0.229262	0.635005	1	0.00719965	0.869519	0.958698	1	0.0263051	0.53957	0.856907	1	0.0497352	0.306103	0.703844	1
TCP11	-0.0162717	0.488624	0.829659	1	-0.012842	0.595177	0.869008	1	-0.0385889	0.158072	0.552397	1	-0.0165137	0.482181	0.826531	1	0.0037427	0.940082	0.989006	1
KIAA0319	0.0110566	0.489585	0.829659	1	-0.00658787	0.682716	0.906241	1	0.00619943	0.743964	0.905356	1	0.0103874	0.516698	0.844769	1	0.0276215	0.573262	0.872579	1
KLHL41	0.0164999	0.489941	0.829659	1	0.0186925	0.445419	0.787737	1	0.0274432	0.30702	0.696055	1	0.0156855	0.511701	0.841266	1	0.00144045	0.976289	0.996637	1
TUBB3	-0.00667115	0.490043	0.829659	1	-0.00568457	0.567428	0.859232	1	-0.00274967	0.784882	0.922031	1	-0.00661012	0.493975	0.833283	1	-0.00974538	0.836209	0.959812	1
AMOT	-0.0139587	0.490102	0.829659	1	-0.0058561	0.773185	0.942935	1	-0.00286715	0.899348	0.96768	1	-0.0147292	0.46775	0.813984	1	-0.0246359	0.59348	0.880541	1
TSPAN7	-0.0169781	0.490268	0.829659	1	-0.0221349	0.381798	0.753505	1	-0.0303463	0.281048	0.675734	1	-0.016876	0.49283	0.833283	1	-0.0148825	0.7587	0.943397	1
LGALS8	-0.0233437	0.49065	0.829659	1	-0.0252842	0.465849	0.800923	1	-0.0396794	0.301243	0.694721	1	-0.0231101	0.495514	0.833283	1	-0.0304389	0.540808	0.858861	1
ENTPD6	0.0100804	0.49105	0.829659	1	0.0138534	0.357324	0.738074	1	0.0217209	0.18823	0.599875	1	0.00993949	0.497222	0.833283	1	0.0394039	0.42536	0.810327	1
RALB	-0.00646121	0.491068	0.829659	1	-0.00755734	0.433423	0.78172	1	-0.0091505	0.404541	0.763709	1	-0.00648186	0.489638	0.831584	1	-0.0249713	0.612858	0.885374	1
CD74	-0.0131962	0.491069	0.829659	1	-0.000219048	0.990864	0.997236	1	-0.0223897	0.304723	0.695316	1	-0.0141297	0.461385	0.810626	1	-0.0299428	0.528315	0.855568	1
AAMDC	-0.0182695	0.49171	0.830113	1	-0.0185411	0.495974	0.818933	1	-0.0300974	0.305022	0.695316	1	-0.0182772	0.492489	0.833283	1	-0.0314628	0.526601	0.855568	1
C8B	0.0106746	0.491908	0.830113	1	0.00143013	0.928188	0.983398	1	0.0109036	0.5288	0.818458	1	0.0118352	0.447918	0.801407	1	0.0321457	0.51138	0.846279	1
THTPA	-0.0308091	0.492473	0.830584	1	-0.0308332	0.503774	0.826037	1	-0.0439249	0.383981	0.753192	1	-0.0309746	0.490461	0.832428	1	-0.0325404	0.513489	0.847373	1
GAS6	-0.00961557	0.493746	0.83223	1	0.000313816	0.982581	0.995577	1	-0.0032986	0.839749	0.947852	1	-0.00989111	0.481461	0.826418	1	-0.0356005	0.466008	0.827675	1
NFKB1	-0.0251434	0.494546	0.83223	1	-0.0265625	0.48162	0.80941	1	-0.0367219	0.366478	0.738794	1	-0.0257475	0.484528	0.827735	1	-0.030752	0.536423	0.85758	1
CCL17	0.0343151	0.49471	0.83223	1	0.0323658	0.530195	0.837839	1	0.016148	0.772393	0.915875	1	0.0342332	0.496126	0.833283	1	0.0334176	0.499521	0.84296	1
CXCL14	0.022416	0.49512	0.83223	1	0.019726	0.558906	0.853159	1	0.0306404	0.41067	0.764765	1	0.0251059	0.445732	0.801407	1	0.0215033	0.642222	0.900354	1
CEP170	-0.0267618	0.495126	0.83223	1	-0.0262708	0.514318	0.828547	1	-0.0366953	0.396845	0.757711	1	-0.0271098	0.489584	0.831584	1	-0.0222111	0.655833	0.906754	1
CSDE1	-0.038788	0.495164	0.83223	1	-0.0294337	0.614537	0.878099	1	-0.0946699	0.147977	0.5378	1	-0.0379517	0.504569	0.83735	1	-0.0253632	0.610637	0.885374	1
SEZ6L	-0.0105616	0.495825	0.8328	1	-0.0238455	0.122513	0.506908	1	-0.00556959	0.742871	0.905356	1	-0.0110694	0.476829	0.822792	1	-0.0307355	0.519835	0.851091	1
TPT1	-0.0178522	0.496075	0.8328	1	-0.0143778	0.593975	0.869008	1	-0.0204336	0.478612	0.79393	1	-0.0180697	0.490814	0.832428	1	0.000960295	0.984608	0.99783	1
SNAP29	-0.0338852	0.496501	0.833035	1	-0.0366086	0.473229	0.803291	1	-0.0451408	0.412144	0.764765	1	-0.0347803	0.485591	0.828578	1	-0.0342029	0.491917	0.838728	1
CRELD1	-0.0132913	0.497005	0.8334	1	-0.00125578	0.947914	0.987473	1	-0.0138653	0.522217	0.814621	1	-0.0147999	0.449741	0.802695	1	-0.0303969	0.53352	0.856478	1
GIPC3	-0.0340577	0.498169	0.834495	1	-0.0460179	0.373224	0.74802	1	-0.0711985	0.190535	0.602876	1	-0.0338994	0.500394	0.835612	1	-0.0410715	0.409658	0.803265	1
HLA-DRA	-0.0107519	0.498231	0.834495	1	-0.00606371	0.710106	0.916092	1	-0.0158066	0.364336	0.737456	1	-0.0105173	0.507661	0.83966	1	-0.0356866	0.471395	0.827675	1
ARID4B	-0.0121845	0.498791	0.834511	1	-0.0108613	0.557822	0.8524	1	-0.00840095	0.648874	0.861428	1	-0.012316	0.494129	0.833283	1	0.025693	0.604078	0.884989	1
PRKCQ	-0.0109262	0.498815	0.834511	1	-0.0174029	0.293988	0.693338	1	-0.00721971	0.662871	0.865951	1	-0.0108413	0.502114	0.837091	1	-0.00977917	0.843836	0.961412	1
ISM2	-0.0103946	0.500544	0.834651	1	-0.00996396	0.527104	0.836933	1	-0.0162811	0.313942	0.703339	1	-0.0113064	0.463804	0.811379	1	-0.022743	0.646691	0.902453	1
LZTFL1	-0.0242051	0.500677	0.834651	1	-0.0291241	0.429872	0.7783	1	-0.0390302	0.323305	0.707624	1	-0.0240765	0.50352	0.837091	1	-0.0231375	0.642043	0.900354	1
TNIP1	-0.0312159	0.500705	0.834651	1	-0.0375571	0.429439	0.7783	1	-0.0438316	0.382983	0.753192	1	-0.0313423	0.499154	0.835079	1	-0.0293293	0.555802	0.865621	1
LIPF	-0.0204877	0.500845	0.834651	1	-0.0151572	0.627541	0.883248	1	-0.0299752	0.350529	0.73066	1	-0.0153874	0.614172	0.890023	1	-0.0410167	0.399323	0.795094	1
PRDX5	0.0252776	0.501041	0.834651	1	0.0184631	0.632258	0.885283	1	0.0144195	0.728935	0.896463	1	0.0255553	0.496836	0.833283	1	0.0288669	0.561388	0.865621	1
GCNT1	0.0126736	0.501182	0.834651	1	0.0165027	0.39278	0.76101	1	0.0103926	0.623418	0.852723	1	0.0128016	0.496977	0.833283	1	0.032109	0.508019	0.846027	1
GPRC5C	0.0157422	0.501395	0.834651	1	8.41194e-05	0.997202	0.998799	1	0.0180129	0.499181	0.804117	1	0.0159273	0.496485	0.833283	1	0.0339181	0.493934	0.839168	1
DKK3	0.0110919	0.501847	0.834651	1	0.00270189	0.871198	0.965597	1	0.0204297	0.264082	0.661032	1	0.0108921	0.509718	0.841266	1	0.0351519	0.461791	0.827675	1
HBEGF	0.0274662	0.502125	0.834651	1	0.0432811	0.299819	0.695991	1	-0.00059814	0.989431	0.998348	1	0.0258355	0.528166	0.851557	1	0.0347461	0.485039	0.833992	1
BCL7A	0.0145731	0.502177	0.834651	1	0.0251114	0.261212	0.666561	1	0.0200835	0.413127	0.764807	1	0.0146246	0.500621	0.835612	1	0.00655171	0.894468	0.973042	1
LTO1	0.0108218	0.502406	0.834651	1	0.0101189	0.542332	0.844764	1	-0.00285268	0.886086	0.963558	1	0.0109934	0.495614	0.833283	1	0.00771138	0.875745	0.966947	1
FGF6	-0.00871426	0.502509	0.834651	1	-0.0141413	0.289981	0.691655	1	0.00122483	0.921195	0.972656	1	-0.00849008	0.513527	0.843187	1	-0.0442901	0.367913	0.762395	1
NCAM2	-0.0102825	0.502626	0.834651	1	-0.0210508	0.164745	0.568784	1	-0.017883	0.293214	0.688013	1	-0.0104808	0.494551	0.833283	1	-0.0320528	0.516948	0.850556	1
CEP20	0.0259054	0.503389	0.835442	1	0.0181548	0.64685	0.891749	1	0.0266997	0.538409	0.824849	1	0.0261535	0.499687	0.835406	1	0.0315248	0.52566	0.855336	1
CD101	0.0147136	0.503778	0.835611	1	0.012378	0.583672	0.86515	1	0.00858278	0.719769	0.894276	1	0.0150899	0.493846	0.833283	1	0.0317288	0.522476	0.853495	1
CTHRC1	-0.0099181	0.504213	0.835856	1	0.00608901	0.675808	0.902421	1	-0.00209003	0.900402	0.96768	1	-0.0106245	0.47527	0.822483	1	-0.0325082	0.463317	0.827675	1
TBCA	-0.0289402	0.505007	0.836388	1	-0.0330569	0.457958	0.796841	1	-0.0443746	0.36178	0.736463	1	-0.028996	0.504412	0.83735	1	-0.0289783	0.560129	0.865621	1
PRDX6	-0.0224013	0.505108	0.836388	1	-0.0325684	0.344329	0.733242	1	-0.0307982	0.410666	0.764765	1	-0.0227383	0.498702	0.835079	1	-0.0292559	0.557167	0.865621	1
THRAP3	-0.0344172	0.506157	0.837198	1	-0.0266435	0.616556	0.878099	1	-0.0824507	0.194566	0.607347	1	-0.0339602	0.511811	0.841266	1	-0.020141	0.685355	0.921069	1
MINDY1	-0.0368895	0.506172	0.837198	1	-0.0489683	0.390506	0.757842	1	-0.066848	0.270577	0.668297	1	-0.0371424	0.503379	0.837091	1	-0.0328874	0.509199	0.846027	1
DHRS4L2	-0.0139477	0.506804	0.837345	1	-0.019266	0.372358	0.747541	1	-0.0309929	0.213454	0.626331	1	-0.0140753	0.502927	0.837091	1	-0.0394743	0.428261	0.811633	1
FCAMR	-0.0260675	0.506898	0.837345	1	0.00186309	0.960555	0.989814	1	-0.0191989	0.657082	0.864332	1	-0.0278886	0.478307	0.823139	1	-0.0348809	0.471381	0.827675	1
GAPDH	-0.0108292	0.507124	0.837345	1	-0.0123568	0.458831	0.797079	1	-0.0172813	0.314926	0.703339	1	-0.0111319	0.495668	0.833283	1	-0.0544629	0.272958	0.667042	1
EIF5	-0.0104525	0.507596	0.837388	1	-0.0164359	0.310706	0.702224	1	-0.00793619	0.669991	0.868632	1	-0.0103811	0.510454	0.841266	1	-0.0330827	0.502955	0.844836	1
GCC1	-0.0369327	0.507757	0.837388	1	-0.0475479	0.405325	0.770559	1	-0.0576551	0.348453	0.729222	1	-0.0367823	0.509942	0.841266	1	-0.0342925	0.490823	0.838089	1
TMPRSS5	-0.014021	0.508014	0.837388	1	-0.0260558	0.220866	0.627872	1	-0.0254592	0.28306	0.677065	1	-0.0137306	0.517412	0.844769	1	-0.027224	0.578878	0.87261	1
WFDC12	-0.0233434	0.509329	0.839082	1	-0.00623128	0.862462	0.965597	1	-0.0275626	0.472287	0.789223	1	-0.0230505	0.514683	0.844081	1	-0.0283273	0.531977	0.856478	1
COL3A1	0.00769934	0.510176	0.839941	1	0.00820535	0.492716	0.814478	1	0.00590818	0.670775	0.868632	1	0.00728771	0.533147	0.853348	1	0.00791533	0.87336	0.966947	1
GKN1	0.00960172	0.510428	0.839941	1	0.00404408	0.787194	0.945869	1	0.014906	0.372608	0.744901	1	0.00990664	0.497157	0.833283	1	0.0325096	0.510615	0.846027	1
SHMT1	0.0313101	0.51148	0.841196	1	0.0128268	0.79251	0.946449	1	-0.000184233	0.997242	0.998878	1	0.0320438	0.502489	0.837091	1	0.0340519	0.492999	0.838806	1
ASAH1	-0.0156779	0.512541	0.842465	1	-0.0168107	0.491058	0.813125	1	-0.000214137	0.993473	0.998878	1	-0.0159433	0.50554	0.83735	1	-0.0329838	0.505699	0.845867	1
MRPS16	-0.00552132	0.513884	0.843605	1	-0.00673522	0.439099	0.783343	1	-0.00539062	0.612529	0.850586	1	-0.00548636	0.516514	0.844769	1	-0.00406965	0.934526	0.986369	1
CRTAP	-0.0106625	0.513982	0.843605	1	-0.00895708	0.594112	0.869008	1	-0.0178146	0.356364	0.734226	1	-0.0104148	0.523788	0.846998	1	-0.0841169	0.086676	0.38098	1
IL12RB1	0.0112581	0.514103	0.843605	1	0.0153773	0.382449	0.753763	1	0.0109505	0.571412	0.831275	1	0.0105306	0.541833	0.856907	1	0.0288914	0.55905	0.865621	1
SF3B4	-0.0265405	0.515259	0.843933	1	-0.0295985	0.480209	0.80899	1	-0.0303415	0.509791	0.810486	1	-0.02683	0.510753	0.841266	1	-0.0395099	0.427887	0.811452	1
CD3D	0.00812904	0.515451	0.843933	1	0.0110608	0.389443	0.75695	1	0.0117231	0.364233	0.737456	1	0.00811675	0.516071	0.844769	1	0.0442589	0.359538	0.756831	1
CTAG1A_CTAG1B	-0.0106377	0.515658	0.843933	1	-0.0128971	0.443661	0.787499	1	-0.010132	0.576742	0.833476	1	-0.0104915	0.521409	0.844769	1	-0.0146263	0.768438	0.947012	1
RRM2	-0.0173025	0.515871	0.843933	1	-0.0106949	0.69469	0.910604	1	-0.0262258	0.395382	0.757173	1	-0.0180197	0.498922	0.835079	1	-0.0233004	0.639101	0.900354	1
PRDX2	-0.0209396	0.516026	0.843933	1	-0.0217545	0.511328	0.826323	1	-0.015549	0.660504	0.864925	1	-0.0216741	0.501611	0.836785	1	-0.0228022	0.641342	0.900354	1
GRK5	0.0155737	0.516235	0.843933	1	0.0154794	0.530075	0.837839	1	-0.00189023	0.947724	0.98502	1	0.0154887	0.518584	0.844769	1	0.0306377	0.53827	0.85758	1
DCTD	-0.0310458	0.516333	0.843933	1	-0.0397969	0.417972	0.772517	1	-0.0609319	0.238945	0.642418	1	-0.0310922	0.51585	0.844769	1	-0.0373296	0.45376	0.827675	1
CCL14	-0.0141384	0.518293	0.846568	1	-0.0172457	0.438857	0.783343	1	-0.0251679	0.321756	0.705826	1	-0.0153142	0.484267	0.827735	1	-0.0243862	0.619748	0.890468	1
ENOPH1	-0.0149803	0.518786	0.846568	1	-0.0217464	0.362411	0.740248	1	-0.0205987	0.381158	0.751729	1	-0.0144706	0.533083	0.853348	1	-0.0495779	0.313654	0.712206	1
ALPI	-0.0334453	0.519401	0.846568	1	-0.0178552	0.737907	0.927994	1	-0.0502628	0.376851	0.746775	1	-0.0330772	0.524027	0.846998	1	-0.0303107	0.542299	0.859353	1
MGLL	-0.0308965	0.519549	0.846568	1	-0.0340246	0.490073	0.813125	1	-0.0607103	0.251456	0.651815	1	-0.0309045	0.519907	0.844769	1	-0.0323515	0.515782	0.849232	1
IL18	0.016648	0.51956	0.846568	1	0.0241899	0.355622	0.738074	1	0.0183144	0.5354	0.824193	1	0.0167807	0.516375	0.844769	1	0.0209163	0.666412	0.912048	1
STAT2	-0.0251384	0.51969	0.846568	1	-0.0266095	0.505927	0.826037	1	-0.0341285	0.430416	0.768234	1	-0.0256327	0.511693	0.841266	1	-0.031268	0.530218	0.855568	1
SIRPA	0.0201785	0.520242	0.846993	1	0.0218458	0.497936	0.820777	1	0.0146736	0.66738	0.866949	1	0.0191235	0.542335	0.856907	1	0.0159157	0.748372	0.939638	1
SMS	0.0157909	0.520601	0.847105	1	0.00612435	0.808491	0.951684	1	0.0053101	0.854555	0.954579	1	0.0157961	0.520439	0.844769	1	-0.00277068	0.955521	0.993329	1
PTX3	0.0175661	0.520899	0.847116	1	0.0105383	0.70703	0.91485	1	0.02567	0.418338	0.764991	1	0.0160787	0.557655	0.865994	1	0.0265635	0.592291	0.879905	1
CDHR2	-0.0276748	0.52121	0.847147	1	0.000115506	0.997722	0.998799	1	0.00873537	0.85953	0.955265	1	-0.0279943	0.519701	0.844769	1	-0.0293868	0.490877	0.838089	1
PARK7	-0.0186605	0.522728	0.84846	1	-0.0194233	0.516597	0.828547	1	-0.0312954	0.347834	0.728607	1	-0.0187439	0.521081	0.844769	1	-0.031086	0.530544	0.855568	1
PRKG1	-0.040915	0.522802	0.84846	1	-0.0587185	0.371583	0.747541	1	-0.0663236	0.345268	0.726125	1	-0.0402758	0.529552	0.853086	1	-0.0255542	0.60793	0.885374	1
CCDC28A	-0.00592268	0.522891	0.84846	1	-0.00255957	0.788308	0.945869	1	-0.000381602	0.969101	0.991649	1	-0.00592721	0.522533	0.845522	1	-0.027335	0.582644	0.873817	1
MANF	-0.0423252	0.523251	0.84857	1	-0.0524307	0.441199	0.786004	1	-0.0845624	0.248332	0.650671	1	-0.0427329	0.519331	0.844769	1	-0.0318864	0.522296	0.853495	1
NECTIN4	0.010437	0.523726	0.848867	1	0.00681904	0.684876	0.907413	1	0.0131069	0.440593	0.77171	1	0.00946541	0.563892	0.869298	1	0.0420434	0.391469	0.786994	1
BRME1	-0.00996023	0.525294	0.850935	1	-0.00846704	0.599214	0.870871	1	0.00500525	0.721368	0.894717	1	-0.00993483	0.526302	0.84973	1	0.00209115	0.966088	0.99585	1
MYH7B	0.00805375	0.526347	0.851514	1	0.00824035	0.528556	0.837367	1	0.01678	0.22402	0.634441	1	0.00793256	0.532557	0.853348	1	0.0114745	0.814569	0.958022	1
MUC16	-0.0201274	0.526471	0.851514	1	-0.0208793	0.522618	0.834068	1	-0.0217274	0.541566	0.824849	1	-0.0205237	0.518615	0.844769	1	-0.0172454	0.722784	0.936123	1
GSAP	0.026797	0.526529	0.851514	1	0.0139398	0.748624	0.934441	1	0.0436451	0.360377	0.735771	1	0.0273459	0.518062	0.844769	1	0.0172588	0.72886	0.936769	1
ENPP2	-0.00950653	0.527273	0.851935	1	0.00240356	0.875704	0.965597	1	-0.00651636	0.697774	0.885063	1	-0.00964993	0.521487	0.844769	1	-0.0247993	0.538705	0.85758	1
PLXNB2	0.00836451	0.527411	0.851935	1	0.0133969	0.317171	0.706956	1	-0.00210071	0.88835	0.963938	1	0.00864683	0.513905	0.84328	1	0.0369301	0.445949	0.824379	1
NPTN	0.0264471	0.527667	0.851935	1	0.0259381	0.546151	0.844764	1	0.0323116	0.502846	0.80547	1	0.0276009	0.510161	0.841266	1	0.00745857	0.880306	0.966947	1
SEMA3F	0.00945225	0.528052	0.852084	1	0.0133427	0.3592	0.738074	1	0.00912664	0.586438	0.839705	1	0.0092035	0.541204	0.856907	1	0.0298416	0.537781	0.85758	1
NDUFB7	-0.0281237	0.529035	0.85247	1	-0.0336415	0.463178	0.800661	1	-0.0524433	0.296885	0.690834	1	-0.0286952	0.52081	0.844769	1	-0.0346405	0.486739	0.83501	1
NAA10	-0.01043	0.529048	0.85247	1	-0.0189387	0.266095	0.669492	1	-0.0177426	0.322358	0.706082	1	-0.0107128	0.517935	0.844769	1	-0.0236331	0.634645	0.89998	1
MINK1	-0.029414	0.52917	0.85247	1	-0.0393695	0.41212	0.771996	1	-0.0274918	0.598118	0.844543	1	-0.0293693	0.530101	0.853348	1	-0.0304936	0.540379	0.858647	1
SLA2	-0.0336667	0.529671	0.852805	1	-0.040738	0.459012	0.797079	1	-0.0340586	0.56192	0.83008	1	-0.0336198	0.530542	0.853348	1	-0.0331052	0.505794	0.845867	1
CBX2	-0.00865308	0.530732	0.853905	1	-0.00597306	0.67399	0.902047	1	0.00703704	0.577684	0.833728	1	-0.00873522	0.526802	0.850068	1	0.0007089	0.988497	0.998443	1
ENTR1	-0.0189121	0.53094	0.853905	1	-0.0180408	0.555004	0.851113	1	-0.00546441	0.872093	0.959117	1	-0.0184031	0.542739	0.856907	1	-0.0355736	0.471137	0.827675	1
DUSP3	-0.0273412	0.531546	0.854407	1	-0.0221802	0.621167	0.879484	1	-0.0642641	0.213782	0.626331	1	-0.0266852	0.541412	0.856907	1	-0.0259956	0.601331	0.88378	1
VASN	-0.00911308	0.532161	0.854758	1	-0.0121068	0.41678	0.772517	1	-0.0082251	0.618748	0.852723	1	-0.00949569	0.517431	0.844769	1	-0.0326092	0.507234	0.846027	1
FGF23	-0.0196841	0.532352	0.854758	1	-0.010888	0.731157	0.926292	1	-0.028085	0.460663	0.780871	1	-0.0203577	0.518972	0.844769	1	-0.000413104	0.993255	0.998788	1
HTR1B	0.010256	0.533202	0.855651	1	0.0139024	0.411632	0.771578	1	0.00479995	0.789549	0.923414	1	0.0105659	0.520869	0.844769	1	0.032171	0.503738	0.845383	1
DUOX2	0.0169049	0.534049	0.856226	1	0.0153122	0.584001	0.86515	1	-0.000182804	0.995324	0.998878	1	0.0165627	0.542322	0.856907	1	0.0650282	0.188222	0.586612	1
LONP1	-0.0271644	0.534148	0.856226	1	-0.0363103	0.416626	0.772517	1	-0.0554084	0.268643	0.666685	1	-0.027367	0.531211	0.853348	1	-0.0328801	0.509141	0.846027	1
PAK4	0.0184768	0.53533	0.856849	1	0.0148494	0.62744	0.883248	1	0.0167921	0.606209	0.847117	1	0.0184894	0.535282	0.855687	1	0.0268452	0.589222	0.877802	1
OTUD7B	-0.020308	0.53551	0.856849	1	-0.0174163	0.603863	0.872812	1	-0.0258924	0.478988	0.79404	1	-0.0202078	0.537965	0.856907	1	-0.0325602	0.512912	0.846902	1
CDC37	-0.0286086	0.535856	0.856849	1	-0.0367911	0.438366	0.783343	1	-0.0328055	0.520309	0.814522	1	-0.0289002	0.531823	0.853348	1	-0.0318704	0.522424	0.853495	1
DDX1	-0.010558	0.535868	0.856849	1	-0.00506924	0.772485	0.942935	1	-0.00533312	0.76342	0.913176	1	-0.010854	0.524458	0.847223	1	-0.0461401	0.342044	0.74355	1
REXO2	0.0116885	0.536009	0.856849	1	0.0080162	0.679897	0.904562	1	0.00977852	0.624465	0.852723	1	0.0116725	0.536543	0.856907	1	0.0301561	0.529548	0.855568	1
DNAJA2	-0.0282695	0.537155	0.858117	1	-0.040793	0.384348	0.753962	1	-0.044925	0.384229	0.753192	1	-0.0285703	0.533233	0.853348	1	-0.0299449	0.547043	0.861246	1
ATG16L1	-0.0270924	0.537536	0.858117	1	-0.0333032	0.459463	0.797079	1	-0.0247462	0.602837	0.846494	1	-0.0274681	0.532305	0.853348	1	-0.0305912	0.538995	0.85758	1
TEX101	0.0133082	0.537898	0.858117	1	0.0107129	0.629584	0.883765	1	0.0239267	0.234192	0.638328	1	0.0147624	0.495517	0.833283	1	0.0103703	0.788435	0.951548	1
SERPINB1	-0.0306588	0.538175	0.858117	1	-0.0329099	0.519819	0.831425	1	-0.0605837	0.271139	0.668297	1	-0.0308947	0.53525	0.855687	1	-0.0236476	0.634822	0.89998	1
NCF2	-0.0296815	0.538472	0.858117	1	-0.0308928	0.532038	0.837839	1	-0.0169982	0.744839	0.905356	1	-0.0317339	0.510819	0.841266	1	-0.0251541	0.612048	0.885374	1
APOB	-0.00352058	0.538571	0.858117	1	-0.00621014	0.291292	0.691655	1	-0.00727332	0.247224	0.65	1	-0.00344062	0.547861	0.861136	1	-0.0349636	0.47536	0.82868	1
RCOR1	0.0131393	0.53926	0.8584	1	0.0129832	0.555525	0.851122	1	0.00358931	0.884447	0.963558	1	0.0131644	0.538508	0.856907	1	0.0614288	0.216446	0.614044	1
CDC26	-0.0221748	0.539338	0.8584	1	-0.0230577	0.534102	0.838228	1	-0.0315836	0.434793	0.768234	1	-0.0221941	0.539045	0.856907	1	-0.022211	0.655721	0.906754	1
CYP24A1	0.0216505	0.539994	0.858729	1	0.00690459	0.849279	0.96338	1	-0.000138716	0.997357	0.998878	1	0.0216713	0.53958	0.856907	1	0.0297865	0.545741	0.860811	1
TG	-0.0335228	0.540332	0.858729	1	-0.0329115	0.558372	0.852792	1	-0.0528846	0.398741	0.75844	1	-0.0335796	0.539722	0.856907	1	-0.0348668	0.476826	0.82868	1
RWDD1	-0.0216457	0.54043	0.858729	1	-0.0250949	0.489253	0.813125	1	-0.0390846	0.325186	0.708544	1	-0.0215783	0.542043	0.856907	1	-0.0277001	0.577381	0.87261	1
SNAP23	-0.0293224	0.541001	0.859032	1	-0.0331117	0.500665	0.823445	1	-0.0607313	0.253039	0.654171	1	-0.0300161	0.531744	0.853348	1	-0.0313005	0.529392	0.855568	1
CTSH	-0.0243517	0.541211	0.859032	1	-0.00820241	0.840564	0.962127	1	-0.0300756	0.5015	0.804778	1	-0.0248715	0.53263	0.853348	1	-0.0311737	0.528203	0.855568	1
ZFYVE19	-0.0280027	0.543022	0.86103	1	-0.0341524	0.469715	0.802936	1	-0.023907	0.639067	0.858875	1	-0.0276542	0.548519	0.86124	1	-0.0306472	0.538087	0.85758	1
PSPN	0.0330722	0.543419	0.86103	1	0.0476085	0.381246	0.753505	1	-0.00747212	0.902861	0.968753	1	0.0350694	0.520286	0.844769	1	0.0276365	0.45918	0.827675	1
FAM3D	-0.0260656	0.543819	0.86103	1	-0.048592	0.270841	0.675014	1	-0.0162608	0.727072	0.896252	1	-0.0267793	0.532877	0.853348	1	-0.0286589	0.562283	0.865621	1
ADM	0.0101234	0.543916	0.86103	1	0.0201139	0.187888	0.59809	1	0.0226013	0.22643	0.634441	1	0.010152	0.54276	0.856907	1	0.0269637	0.561053	0.865621	1
AHCY	-0.0226607	0.543984	0.86103	1	-0.0231521	0.543859	0.844764	1	-0.0340151	0.419824	0.764991	1	-0.0228296	0.541248	0.856907	1	-0.0250327	0.613534	0.885826	1
TSC1	-0.0187395	0.544244	0.86103	1	-0.0362969	0.253272	0.657693	1	-0.0211914	0.542855	0.824849	1	-0.0182981	0.553728	0.864755	1	-0.0616171	0.214488	0.613938	1
CCL25	0.0162377	0.546308	0.862703	1	0.00890424	0.747556	0.934364	1	0.0220832	0.46918	0.785847	1	0.0162608	0.547702	0.861136	1	0.0327835	0.497057	0.8416	1
TRIM5	0.0279198	0.546322	0.862703	1	0.0297314	0.531613	0.837839	1	-0.000472368	0.992506	0.998878	1	0.0280173	0.545088	0.859096	1	0.0300771	0.545859	0.860811	1
ARAF	0.0190731	0.546591	0.862703	1	0.0269306	0.407794	0.770771	1	0.00262008	0.944503	0.982647	1	0.0193364	0.541134	0.856907	1	0.0172672	0.728856	0.936769	1
USO1	-0.029479	0.546631	0.862703	1	-0.035993	0.472811	0.803291	1	-0.0459466	0.401104	0.760748	1	-0.0292156	0.550359	0.862243	1	-0.0297858	0.549997	0.864026	1
HS1BP3	-0.027231	0.546843	0.862703	1	-0.0268422	0.562209	0.855957	1	-0.0371404	0.463609	0.781252	1	-0.0273868	0.544901	0.859096	1	-0.0303947	0.541514	0.859045	1
TEK	0.00716995	0.547181	0.862703	1	0.0109585	0.369469	0.746641	1	0.0108936	0.410601	0.764765	1	0.0070612	0.554605	0.865196	1	0.0315765	0.523386	0.853933	1
DNAJA4	0.0225062	0.547573	0.862703	1	0.0191795	0.617915	0.878099	1	0.0135215	0.741181	0.905356	1	0.0212145	0.570856	0.872316	1	0.0349249	0.481337	0.830078	1
DEFB103A_DEFB103B	-0.00829531	0.547673	0.862703	1	-0.00884962	0.53304	0.837839	1	-0.00567364	0.749785	0.907869	1	-0.00807385	0.558378	0.865994	1	-0.0473835	0.339029	0.739407	1
KRT19	0.0216446	0.548286	0.863201	1	0.0197631	0.593616	0.869008	1	0.0231081	0.549869	0.82673	1	0.0210456	0.559613	0.865994	1	0.0347386	0.473814	0.82868	1
CACYBP	-0.0311484	0.548691	0.863284	1	-0.0348052	0.513673	0.828547	1	-0.0608373	0.281575	0.675734	1	-0.0317685	0.540825	0.856907	1	-0.0306895	0.537913	0.85758	1
MORN4	-0.0175412	0.54912	0.863284	1	-0.0156514	0.603455	0.872656	1	-0.0114227	0.709355	0.890882	1	-0.0173049	0.55447	0.865196	1	0.00896647	0.857015	0.964307	1
TPRKB	0.0128812	0.549436	0.863284	1	0.0210977	0.340494	0.728807	1	-0.00686917	0.808852	0.932946	1	0.0131554	0.54094	0.856907	1	-0.010429	0.833982	0.959812	1
TMPRSS11D	0.0114809	0.550992	0.863284	1	-0.00851597	0.66679	0.897851	1	0.0201669	0.35282	0.731002	1	0.0113178	0.556756	0.86532	1	0.0212891	0.661312	0.908668	1
PRSS22	-0.0104179	0.550998	0.863284	1	-0.013902	0.438883	0.783343	1	-0.0174157	0.359432	0.735771	1	-0.0102068	0.559092	0.865994	1	0.0120313	0.807528	0.955656	1
CXCL13	0.0199066	0.551119	0.863284	1	0.00798007	0.814549	0.954204	1	-0.00936132	0.824627	0.940631	1	0.0155307	0.643522	0.905706	1	0.0218912	0.658126	0.907105	1
RECK	-0.00617411	0.551844	0.863284	1	-0.00540402	0.612266	0.877735	1	-0.00157515	0.891525	0.965846	1	-0.00632379	0.542815	0.856907	1	-0.0291996	0.53384	0.856478	1
DYNLT1	-0.0239943	0.551914	0.863284	1	-0.0128797	0.75485	0.938244	1	-0.0279399	0.53602	0.824276	1	-0.0245699	0.542633	0.856907	1	-0.0461871	0.353255	0.750701	1
ADIPOQ	0.0219013	0.55203	0.863284	1	-0.00417194	0.90782	0.976387	1	0.0259599	0.528863	0.818458	1	0.0245354	0.505371	0.83735	1	0.0260004	0.551801	0.864994	1
LEO1	-0.00761974	0.552308	0.863284	1	-0.00708407	0.590673	0.868026	1	-0.00452353	0.719126	0.894276	1	-0.00780323	0.542748	0.856907	1	0.0123698	0.802471	0.955108	1
PRTFDC1	0.0349717	0.552577	0.863284	1	0.0210631	0.727841	0.924409	1	0.00525904	0.93593	0.978356	1	0.0354365	0.547586	0.861136	1	0.0281308	0.572251	0.872579	1
CYTH3	-0.0151128	0.552812	0.863284	1	-0.0126964	0.627868	0.883248	1	-0.00603673	0.816725	0.934915	1	-0.0149838	0.556194	0.86532	1	-0.0570016	0.250454	0.645249	1
ARG1	-0.0173114	0.553372	0.863284	1	-0.020992	0.484176	0.810589	1	-0.0121633	0.704796	0.889253	1	-0.017407	0.551528	0.862243	1	-0.0289084	0.561379	0.865621	1
IL10RA	0.0175357	0.55339	0.863284	1	0.0193571	0.524	0.835036	1	0.0178155	0.608896	0.848288	1	0.017285	0.559046	0.865994	1	0.0191078	0.701018	0.927118	1
KIF20B	0.0174874	0.553603	0.863284	1	0.020903	0.491236	0.813125	1	0.0243782	0.418949	0.764991	1	0.0176087	0.550823	0.862243	1	0.0210476	0.671707	0.91371	1
EIF4EBP1	-0.0216033	0.553908	0.863284	1	-0.0269033	0.470883	0.803291	1	-0.025695	0.527132	0.817517	1	-0.0221263	0.54438	0.858911	1	-0.0234813	0.634068	0.89998	1
TPPP3	0.0104353	0.554076	0.863284	1	0.0169979	0.348161	0.738074	1	0.00933328	0.627752	0.852723	1	0.0105316	0.550385	0.862243	1	0.0372541	0.450985	0.82706	1
CTSD	-0.0125559	0.554138	0.863284	1	-0.011317	0.590622	0.868026	1	-0.0105781	0.658397	0.864678	1	-0.0124465	0.558108	0.865994	1	-0.0208965	0.661712	0.908668	1
CNGB3	0.0147645	0.554173	0.863284	1	0.0105515	0.681023	0.905645	1	0.0215372	0.449587	0.77572	1	0.0152251	0.541856	0.856907	1	0.0398693	0.423024	0.810327	1
PCNA	-0.0139271	0.554269	0.863284	1	-0.0137816	0.569371	0.85993	1	-0.0172035	0.519022	0.814522	1	-0.0134992	0.566472	0.871104	1	-0.0189973	0.70131	0.927118	1
CA12	0.0102873	0.554823	0.863685	1	0.00965758	0.58925	0.867632	1	0.0129754	0.489093	0.798742	1	0.0099361	0.57017	0.871725	1	0.0407267	0.409177	0.803265	1
CA8	-0.00435007	0.555982	0.864017	1	-0.00577495	0.447559	0.790081	1	-0.00308536	0.671637	0.868632	1	-0.00440081	0.551354	0.862243	1	-0.0373521	0.437465	0.818205	1
OGT	0.0146149	0.556092	0.864017	1	0.0181205	0.478124	0.807902	1	0.00070327	0.979943	0.995845	1	0.0146181	0.555965	0.86532	1	0.0124556	0.80242	0.955108	1
CPPED1	-0.0222072	0.556163	0.864017	1	-0.0269072	0.486186	0.810589	1	-0.0631762	0.132016	0.510752	1	-0.0220438	0.559487	0.865994	1	-0.0261317	0.596223	0.882248	1
PIK3IP1	0.00840106	0.556224	0.864017	1	0.00734114	0.612408	0.877735	1	0.00633744	0.68221	0.874081	1	0.00760494	0.594753	0.881874	1	0.0440982	0.344808	0.746272	1
PSG1	0.0361889	0.556915	0.864629	1	0.0310396	0.623276	0.881611	1	0.0507641	0.451039	0.776536	1	0.0360606	0.55847	0.865994	1	0.0450609	0.350615	0.747368	1
NUB1	-0.0273336	0.557237	0.864668	1	-0.0305001	0.523708	0.835036	1	-0.0424419	0.411877	0.764765	1	-0.0277535	0.551328	0.862243	1	-0.0197011	0.692475	0.921717	1
MAGED1	0.0119499	0.557547	0.864687	1	0.0150472	0.472612	0.803291	1	-0.000205253	0.993141	0.998878	1	0.0119758	0.556657	0.86532	1	0.0143957	0.771882	0.94768	1
COMT	-0.0265859	0.55824	0.865302	1	-0.0192668	0.6793	0.90453	1	-0.0578009	0.249806	0.6514	1	-0.0261937	0.564402	0.869298	1	-0.0276124	0.577978	0.87261	1
HTRA2	-0.0197938	0.558931	0.865562	1	-0.0228903	0.510637	0.826323	1	-0.0304787	0.419466	0.764991	1	-0.0197769	0.559877	0.865994	1	-0.0247386	0.618491	0.889539	1
PMS1	-0.0128677	0.559246	0.865562	1	-0.0207664	0.358616	0.738074	1	-0.00260654	0.914369	0.971433	1	-0.01277	0.562188	0.868185	1	-0.0171654	0.730212	0.936769	1
LMOD2	-0.0111916	0.5593	0.865562	1	-0.00814635	0.679563	0.90453	1	-0.0101975	0.637181	0.857378	1	-0.010676	0.577521	0.874858	1	-0.0309418	0.533367	0.856478	1
GLI2	-0.00563858	0.559941	0.866094	1	-0.0101125	0.309203	0.702224	1	-0.00184994	0.853958	0.954579	1	-0.00540155	0.576531	0.874858	1	-0.023797	0.624069	0.892508	1
APOE	0.0211317	0.560942	0.867181	1	0.0174356	0.640015	0.888875	1	0.0171188	0.68096	0.874019	1	0.021995	0.545727	0.859638	1	0.0698432	0.155003	0.525277	1
BST2	0.0168052	0.561381	0.867399	1	0.00190448	0.948123	0.987473	1	0.047182	0.157525	0.551549	1	0.0165234	0.569346	0.871725	1	-0.0218412	0.657519	0.907105	1
CRYZL1	-0.0267292	0.56267	0.86893	1	-0.0340152	0.473254	0.803291	1	-0.0456089	0.373091	0.744901	1	-0.0271437	0.556766	0.86532	1	-0.0272549	0.584296	0.874492	1
TNFSF11	-0.0195301	0.564039	0.870339	1	-0.00246547	0.943156	0.987331	1	-0.0527371	0.17117	0.571822	1	-0.0202322	0.550755	0.862243	1	-0.0271809	0.579726	0.87261	1
CDHR1	-0.0131679	0.564181	0.870339	1	0.000747584	0.974293	0.993865	1	-0.0206884	0.420136	0.764991	1	-0.0135428	0.553662	0.864755	1	-0.0660406	0.18378	0.577111	1
OPTC	0.0144549	0.564606	0.870534	1	-0.011144	0.657538	0.894314	1	0.0215899	0.409334	0.764765	1	0.0142945	0.569173	0.871725	1	0.0285752	0.549356	0.863485	1
ERBB4	-0.00768564	0.565116	0.87082	1	-0.0107198	0.428086	0.77817	1	-0.00657836	0.664991	0.866302	1	-0.00684438	0.609217	0.8883	1	-0.0304375	0.532775	0.856478	1
ID4	0.00925682	0.56539	0.87082	1	0.00128893	0.937885	0.986702	1	-0.00152176	0.941485	0.98091	1	0.00916696	0.569127	0.871725	1	-0.0163475	0.740202	0.937654	1
ACTA2	-0.0132496	0.565903	0.870894	1	-0.00929643	0.694504	0.910604	1	-0.0172658	0.516375	0.813522	1	-0.0138906	0.547322	0.861136	1	-0.0254041	0.565829	0.867823	1
IST1	-0.0288243	0.566036	0.870894	1	-0.0446284	0.386763	0.75578	1	-0.0420094	0.454373	0.777221	1	-0.0287711	0.56714	0.871597	1	-0.0307971	0.536204	0.85758	1
HADH	0.0141208	0.566596	0.871062	1	0.00900334	0.722467	0.922209	1	0.0102868	0.709359	0.890882	1	0.0141456	0.565895	0.871104	1	-0.0191134	0.699098	0.925454	1
PPP1CC	-0.0244367	0.566744	0.871062	1	-0.0265378	0.544558	0.844764	1	-0.0273706	0.559222	0.83008	1	-0.0240649	0.573225	0.873185	1	-0.0300963	0.545349	0.860811	1
MARCO	-0.00829174	0.56738	0.871579	1	-0.000961187	0.947479	0.987473	1	-0.00938371	0.567044	0.83008	1	-0.00806561	0.579799	0.874858	1	-0.0238562	0.624235	0.892508	1
TMED10	0.0107334	0.567686	0.871589	1	0.0151288	0.433328	0.78172	1	0.0210167	0.356305	0.734226	1	0.010386	0.580305	0.874858	1	-0.0449685	0.360402	0.757577	1
GUSB	-0.0202299	0.568573	0.872052	1	0.00262891	0.938314	0.986702	1	-0.0282012	0.470349	0.786436	1	-0.02122	0.550609	0.862243	1	-0.0262432	0.578197	0.87261	1
FUS	0.0122288	0.568746	0.872052	1	0.0184995	0.397551	0.764608	1	-0.00230382	0.924697	0.973523	1	0.0112157	0.601408	0.884105	1	0.0504393	0.308943	0.705912	1
UROS	0.0150066	0.569153	0.872052	1	0.00447706	0.868426	0.965597	1	0.018918	0.485645	0.796187	1	0.0155209	0.555964	0.86532	1	0.0369943	0.452462	0.827274	1
PSAPL1	-0.0146207	0.569254	0.872052	1	-0.0157009	0.551308	0.8502	1	-0.00977005	0.733972	0.900376	1	-0.0143938	0.57527	0.874471	1	-0.0274018	0.577357	0.87261	1
DUSP29	0.0166042	0.569866	0.872052	1	0.026222	0.382027	0.753505	1	0.0184232	0.565622	0.83008	1	0.0159291	0.58566	0.877435	1	0.0392976	0.424839	0.810327	1
PKLR	-0.0209393	0.570006	0.872052	1	-0.0310151	0.41266	0.772404	1	-0.0161919	0.689643	0.878963	1	-0.0213032	0.563482	0.869261	1	-0.0206156	0.67807	0.915945	1
EDF1	0.0200508	0.570084	0.872052	1	0.0219154	0.545287	0.844764	1	0.0191066	0.637364	0.857378	1	0.020114	0.568831	0.871725	1	0.00869847	0.861489	0.964406	1
CLEC5A	0.00912064	0.570641	0.872445	1	0.000146602	0.992915	0.998058	1	0.00445366	0.798958	0.927359	1	0.00840152	0.601515	0.884105	1	0.030984	0.518135	0.8507	1
SCRIB	0.0260209	0.570983	0.87251	1	0.0405698	0.388154	0.756302	1	0.0363185	0.483158	0.794625	1	0.0252868	0.581891	0.874858	1	-0.00086932	0.986081	0.99783	1
PLIN1	-0.0101182	0.571893	0.872708	1	-0.00453772	0.795014	0.947698	1	-0.0148536	0.480468	0.794101	1	-0.0100978	0.574132	0.873654	1	-0.0522917	0.283102	0.677764	1
DNAJB6	-0.0239757	0.571965	0.872708	1	-0.0325192	0.455301	0.795547	1	-0.0431515	0.358147	0.735366	1	-0.0239697	0.572568	0.872642	1	-0.0253877	0.609972	0.885374	1
CIRBP	-0.0276935	0.572225	0.872708	1	-0.0401952	0.424405	0.775922	1	-0.0340118	0.531578	0.820067	1	-0.026813	0.585127	0.877435	1	-0.0274503	0.581069	0.873128	1
PDE1C	-0.0124213	0.572504	0.872708	1	-0.0124022	0.582228	0.86515	1	-0.00325607	0.893348	0.966081	1	-0.012534	0.56899	0.871725	1	-0.0349587	0.479771	0.829421	1
CHRM1	-0.00627761	0.573508	0.872708	1	-0.00667531	0.560672	0.854511	1	-0.00992178	0.431092	0.768234	1	-0.00625843	0.574638	0.873965	1	-0.0167434	0.733164	0.936769	1
TNF	0.0107493	0.573545	0.872708	1	0.0133329	0.491339	0.813125	1	-0.00115286	0.958446	0.987903	1	0.00995522	0.602617	0.884105	1	0.0547696	0.260845	0.657377	1
TMED8	-0.0297237	0.574049	0.872708	1	-0.0370149	0.495527	0.818659	1	-0.0480923	0.405894	0.763774	1	-0.0299512	0.571294	0.872528	1	-0.0301552	0.545048	0.860811	1
GADD45GIP1	-0.0147423	0.574465	0.872708	1	-0.01494	0.578408	0.863902	1	-0.0201723	0.499852	0.804117	1	-0.0145019	0.580833	0.874858	1	-0.0320656	0.519806	0.851091	1
NECTIN1	-0.00766688	0.574578	0.872708	1	-0.0171051	0.223174	0.629631	1	-0.00131979	0.927056	0.973992	1	-0.00772634	0.571652	0.872615	1	-0.0358328	0.468968	0.827675	1
VCAM1	0.00826542	0.57489	0.872708	1	0.0059347	0.694762	0.910604	1	0.0090003	0.580264	0.835168	1	0.00726832	0.622165	0.894561	1	0.0247713	0.6123	0.885374	1
CEACAM19	0.0111436	0.575108	0.872708	1	0.00873148	0.668394	0.899091	1	0.0158377	0.498445	0.804117	1	0.0115805	0.560233	0.866085	1	0.0245171	0.614326	0.885826	1
TSPAN15	-0.0111523	0.5752	0.872708	1	-0.00586423	0.774172	0.942935	1	-0.00661657	0.763389	0.913176	1	-0.010954	0.581999	0.874858	1	-0.0406085	0.406275	0.801266	1
CACNA1C	0.00638967	0.575707	0.872708	1	0.0108568	0.355069	0.738074	1	0.0200405	0.0552006	0.347811	1	0.00635109	0.577974	0.874858	1	0.0431836	0.372243	0.768462	1
AMDHD2	-0.00370573	0.576251	0.872708	1	-0.00218021	0.749222	0.934441	1	-0.00635938	0.349587	0.73066	1	-0.00380283	0.566263	0.871104	1	-0.030972	0.528702	0.855568	1
MYBPC2	-0.022493	0.576716	0.872708	1	-0.010959	0.790634	0.946356	1	-0.0173956	0.687351	0.877898	1	-0.0230419	0.567425	0.871597	1	0.00522111	0.912847	0.978364	1
CCN4	-0.0125361	0.576944	0.872708	1	-0.00165639	0.941943	0.986956	1	-0.00281334	0.911016	0.969995	1	-0.0124037	0.581048	0.874858	1	-0.0230525	0.639149	0.900354	1
CACNB3	-0.0226543	0.577028	0.872708	1	-0.0311625	0.453908	0.794457	1	-0.0310202	0.489466	0.798742	1	-0.021914	0.589897	0.881874	1	-0.0300718	0.54583	0.860811	1
NRP1	-0.00846076	0.577077	0.872708	1	-0.0131908	0.397315	0.764608	1	-0.00741388	0.663442	0.866045	1	-0.0082891	0.585044	0.877435	1	-0.0351896	0.473582	0.82868	1
EVI5	-0.024685	0.577189	0.872708	1	-0.0328364	0.469599	0.802936	1	-0.0478773	0.329792	0.710077	1	-0.0246629	0.57775	0.874858	1	-0.0261953	0.599058	0.883113	1
NACC1	-0.0148065	0.577717	0.872708	1	-0.012515	0.645906	0.891749	1	-0.00284971	0.918865	0.972656	1	-0.0148228	0.577639	0.874858	1	-0.0281237	0.571034	0.871672	1
CD276	0.010805	0.577819	0.872708	1	0.0115923	0.5605	0.854511	1	0.0101471	0.642697	0.859682	1	0.0101392	0.601883	0.884105	1	0.0338785	0.481793	0.830373	1
SH3GLB2	-0.0194013	0.57799	0.872708	1	-0.0279458	0.434431	0.782477	1	-0.0195052	0.612882	0.850586	1	-0.01938	0.579158	0.874858	1	-0.0293176	0.553176	0.865621	1
CES1	-0.0263916	0.578008	0.872708	1	-0.000307842	0.994647	0.998483	1	0.0013056	0.980109	0.995845	1	-0.0253399	0.595495	0.881874	1	-0.0380774	0.438221	0.818781	1
PXDNL	0.0137937	0.578453	0.872756	1	0.0151797	0.552055	0.8502	1	-0.00159585	0.957841	0.987903	1	0.013971	0.573541	0.87321	1	-0.00303407	0.951049	0.991931	1
S100A16	0.0164719	0.57869	0.872756	1	0.0213588	0.483771	0.810589	1	0.0520043	0.0928684	0.444638	1	0.017449	0.556606	0.86532	1	0.046477	0.349629	0.746713	1
EPHX2	0.0144955	0.579122	0.872756	1	0.0163952	0.541911	0.844764	1	-0.00512204	0.871094	0.958698	1	0.0147486	0.572503	0.872642	1	0.00717299	0.883862	0.967627	1
ENTPD2	-0.0125145	0.579346	0.872756	1	-0.0199817	0.389055	0.75695	1	-0.0209038	0.401333	0.760748	1	-0.0114629	0.613947	0.890023	1	-0.023727	0.630216	0.897094	1
CEP43	0.0194353	0.580099	0.872756	1	0.0180902	0.615471	0.878099	1	0.00722477	0.852398	0.954474	1	0.0195138	0.578883	0.874858	1	0.0427287	0.389885	0.786812	1
CCL24	-0.0254458	0.5801	0.872756	1	-0.0248309	0.59956	0.870871	1	-0.0443671	0.394804	0.757173	1	-0.0247886	0.591263	0.881874	1	-0.0392153	0.423637	0.810327	1
BCL2L1	-0.0281413	0.580138	0.872756	1	-0.0414145	0.428348	0.77817	1	-0.0428924	0.447769	0.77572	1	-0.0275977	0.587721	0.88007	1	-0.0283538	0.56925	0.870319	1
TPSAB1	0.0159976	0.580858	0.872911	1	0.0383209	0.197521	0.606145	1	0.00861915	0.787879	0.922777	1	0.0164787	0.569726	0.871725	1	0.0338629	0.492888	0.838806	1
SEZ6	-0.00749375	0.580931	0.872911	1	-0.0109375	0.428307	0.77817	1	-0.00502953	0.744303	0.905356	1	-0.00790257	0.560576	0.866155	1	-0.0544578	0.268368	0.664437	1
LILRA4	-0.008912	0.581141	0.872911	1	-0.00276518	0.867828	0.965597	1	-0.00241568	0.889733	0.964982	1	-0.00880621	0.5856	0.877435	1	-0.0269339	0.57978	0.87261	1
LTB	-0.00835862	0.582558	0.874589	1	-0.00803991	0.606919	0.87376	1	-0.00778264	0.604289	0.846494	1	-0.00805357	0.596387	0.882155	1	0.00537348	0.9135	0.978364	1
MYDGF	-0.0284194	0.582882	0.874606	1	-0.0282297	0.593525	0.869008	1	-0.0475962	0.412447	0.764765	1	-0.0287425	0.578832	0.874858	1	-0.0279586	0.574357	0.87261	1
NFKB2	-0.0138388	0.583275	0.874606	1	-0.0124729	0.629619	0.883765	1	-0.00708609	0.792562	0.923969	1	-0.0135616	0.5908	0.881874	1	-0.0210351	0.672219	0.913936	1
CHM	-0.0135965	0.583471	0.874606	1	-0.0125133	0.623662	0.88173	1	-0.0250439	0.383938	0.753192	1	-0.0133488	0.590478	0.881874	1	-0.0267094	0.591004	0.878658	1
ROBO2	-0.00690391	0.584088	0.87508	1	-0.00609956	0.637713	0.888088	1	-0.00543884	0.705025	0.889253	1	-0.00607772	0.633291	0.903681	1	-0.0208567	0.654995	0.906754	1
MUC2	-0.024835	0.58558	0.876601	1	-0.0342263	0.46446	0.800736	1	0.00707303	0.887786	0.963938	1	-0.0241733	0.595893	0.881874	1	-0.032652	0.510579	0.846027	1
CD48	-0.00879371	0.585718	0.876601	1	-0.00623286	0.705536	0.914673	1	-0.0178635	0.314625	0.703339	1	-0.0101911	0.52831	0.851557	1	-0.0288999	0.55838	0.865621	1
DGKZ	0.00657647	0.586357	0.876601	1	0.006128	0.622	0.880235	1	0.00729851	0.587018	0.840122	1	0.00696959	0.564171	0.869298	1	0.0212177	0.6678	0.913183	1
ART5	-0.0121535	0.58636	0.876601	1	-0.0154653	0.50127	0.823939	1	-0.00369086	0.884638	0.963558	1	-0.0126875	0.570001	0.871725	1	-0.0147108	0.76381	0.944943	1
EDDM3B	-0.0138876	0.586609	0.876601	1	-0.023507	0.369858	0.746641	1	-0.0135369	0.622615	0.852723	1	-0.0147621	0.563413	0.869261	1	-0.0240421	0.46268	0.827675	1
SAMD9L	0.0219698	0.587367	0.877284	1	0.0139914	0.736427	0.927994	1	0.00689036	0.880282	0.962984	1	0.0214964	0.595628	0.881874	1	0.0347126	0.485867	0.834923	1
PRUNE2	0.006126	0.5886	0.878199	1	0.00559539	0.630664	0.88385	1	0.0026696	0.842463	0.949442	1	0.00626722	0.580087	0.874858	1	-0.00128375	0.97937	0.996637	1
PLSCR3	-0.0164423	0.588871	0.878199	1	-0.0215873	0.487795	0.811877	1	-0.0240155	0.478247	0.79393	1	-0.0168505	0.579889	0.874858	1	-0.0256371	0.60675	0.885338	1
TRAF3IP2	-0.00956743	0.588885	0.878199	1	-0.00901077	0.620744	0.879312	1	-0.00784786	0.7094	0.890882	1	-0.009567	0.588875	0.880892	1	-0.0149661	0.761806	0.943397	1
DEFB118	0.0119958	0.589837	0.879168	1	0.0152073	0.506455	0.826037	1	0.00865711	0.71704	0.893155	1	0.0119251	0.591996	0.881874	1	0.0152127	0.759408	0.943397	1
GFRA2	0.00597126	0.590838	0.879183	1	0.00841374	0.461206	0.799149	1	0.00496627	0.701178	0.887447	1	0.00565876	0.610738	0.889072	1	0.0265078	0.592918	0.880155	1
BSND	-0.00647705	0.590891	0.879183	1	-0.00330992	0.789424	0.945869	1	-0.0026627	0.857096	0.955206	1	-0.00620218	0.606715	0.887317	1	-0.0260711	0.599158	0.883113	1
GATA3	-0.00492166	0.591146	0.879183	1	-0.00664634	0.480621	0.80899	1	-0.00567357	0.563783	0.83008	1	-0.00517752	0.571993	0.872642	1	-0.0255946	0.605289	0.885065	1
CHL1	0.00908292	0.591327	0.879183	1	-0.0118368	0.491084	0.813125	1	0.00491805	0.797496	0.926381	1	0.00933164	0.582137	0.874858	1	0.0233427	0.636898	0.89998	1
ARSB	-0.0164996	0.591357	0.879183	1	-0.0105302	0.737047	0.927994	1	-0.0279783	0.405126	0.763709	1	-0.0171754	0.576309	0.874858	1	-0.0168066	0.735228	0.937062	1
MCTS1	0.00435118	0.591825	0.87943	1	0.00388101	0.641011	0.88917	1	0.005255	0.544044	0.824849	1	0.0043327	0.593357	0.881874	1	0.0146456	0.766718	0.946529	1
COCH	-0.0127541	0.592206	0.879546	1	-0.0134526	0.579326	0.864233	1	-0.0114719	0.66023	0.864925	1	-0.0131562	0.580889	0.874858	1	-0.0352271	0.468862	0.827675	1
COL9A1	-0.0133004	0.592924	0.879849	1	-0.0229388	0.36905	0.746563	1	-0.00413714	0.873716	0.960131	1	-0.0215339	0.397789	0.769539	1	-0.0156892	0.743031	0.938097	1
OPLAH	-0.0180721	0.593163	0.879849	1	-0.0158379	0.648588	0.891749	1	-0.0209876	0.580506	0.835168	1	-0.0177061	0.600922	0.884105	1	-0.031296	0.528571	0.855568	1
CHCHD6	0.0076991	0.594092	0.879849	1	0.00625194	0.67076	0.900638	1	-0.00245063	0.894744	0.966182	1	0.00776965	0.591251	0.881874	1	0.0315158	0.518076	0.8507	1
RBPMS	-0.0126294	0.594439	0.879849	1	-0.02067	0.397098	0.764608	1	-0.0296837	0.276683	0.672438	1	-0.0123408	0.602868	0.884105	1	-0.0169756	0.728594	0.936769	1
CD33	-0.0232587	0.594442	0.879849	1	-0.0279117	0.533598	0.838228	1	-0.0171889	0.726235	0.896252	1	-0.0239998	0.582764	0.875349	1	-0.0287717	0.562675	0.865621	1
PPIF	-0.0145952	0.59465	0.879849	1	-0.0184395	0.513186	0.828547	1	-0.012268	0.681633	0.874081	1	-0.0142907	0.602554	0.884105	1	-0.0625925	0.208475	0.609232	1
RAB37	0.0216301	0.594825	0.879849	1	0.00666833	0.873282	0.965597	1	0.000628126	0.989147	0.998348	1	0.0217531	0.592692	0.881874	1	0.00658934	0.89449	0.973042	1
EIF4E	-0.0241046	0.595102	0.879849	1	-0.0352435	0.449083	0.790975	1	-0.0382325	0.445144	0.772691	1	-0.0241282	0.594822	0.881874	1	-0.0240064	0.629828	0.896998	1
LPL	-0.0141187	0.59513	0.879849	1	-0.0142787	0.596385	0.869008	1	9.95733e-05	0.9973	0.998878	1	-0.013165	0.62032	0.893767	1	-0.032885	0.453962	0.827675	1
NDRG1	0.0192987	0.596413	0.881299	1	0.0130811	0.726686	0.923397	1	0.010229	0.822804	0.938919	1	0.0186025	0.609695	0.8883	1	0.0139392	0.779608	0.948529	1
IL25	-0.00591837	0.596929	0.881339	1	-0.00468331	0.68411	0.907265	1	-0.00881985	0.464897	0.781811	1	-0.0061322	0.583734	0.876353	1	-0.0224307	0.651224	0.904443	1
ERBIN	-0.0298386	0.597049	0.881339	1	-0.0409044	0.480175	0.80899	1	-0.0534808	0.395743	0.757173	1	-0.0301099	0.593935	0.881874	1	-0.0300479	0.546277	0.860971	1
RPL14	0.0094151	0.597348	0.881339	1	0.0113684	0.532414	0.837839	1	0.0131991	0.530255	0.819415	1	0.00942125	0.597067	0.882712	1	-0.0225853	0.64999	0.904443	1
EXOSC10	0.0127439	0.598671	0.882347	1	0.0190628	0.444114	0.787737	1	0.0227781	0.402943	0.762162	1	0.0131053	0.588328	0.880526	1	0.0114367	0.817271	0.958022	1
EFNA4	-0.00838955	0.598947	0.882347	1	-0.00128218	0.935635	0.986702	1	-0.0100105	0.553471	0.827701	1	-0.00912315	0.56769	0.871597	1	-0.0219642	0.648737	0.903576	1
CLSTN3	0.00825026	0.599118	0.882347	1	0.0145488	0.359275	0.738074	1	-0.00209269	0.911839	0.970517	1	0.00818833	0.603884	0.885149	1	0.0281714	0.567271	0.869219	1
GBP6	-0.0082435	0.59952	0.882347	1	-0.00812247	0.615307	0.878099	1	-0.00483042	0.771001	0.915626	1	-0.00840546	0.592331	0.881874	1	-0.0392128	0.426737	0.810327	1
CPOX	0.0062473	0.599547	0.882347	1	0.00495918	0.685162	0.907413	1	0.00421389	0.759598	0.912765	1	0.00621299	0.601774	0.884105	1	0.00897798	0.855822	0.964124	1
ACE	-0.00525973	0.60043	0.883199	1	-0.00312017	0.762332	0.940782	1	-0.00603627	0.589131	0.840465	1	-0.0053677	0.592963	0.881874	1	-0.0233331	0.633149	0.89998	1
NARS1	0.012487	0.601251	0.88396	1	0.00857592	0.726727	0.923397	1	-0.00471661	0.861809	0.955265	1	0.0132258	0.580498	0.874858	1	0.0289291	0.560304	0.865621	1
CD207	-0.0108722	0.602191	0.884896	1	-0.0140717	0.51152	0.826323	1	-0.0224014	0.340211	0.720781	1	-0.0107102	0.607762	0.887317	1	-0.0259312	0.601404	0.88378	1
ILKAP	0.0147936	0.60255	0.884976	1	0.0212004	0.467514	0.802438	1	-0.00537484	0.876678	0.961198	1	0.0148106	0.602208	0.884105	1	0.0106779	0.830265	0.959812	1
GNPDA1	-0.00832669	0.604411	0.887262	1	-0.00893831	0.588617	0.867632	1	-0.0114444	0.520964	0.814522	1	-0.00848077	0.597804	0.882906	1	-0.0161247	0.744911	0.938717	1
KIFBP	-0.0234097	0.604816	0.887408	1	-0.0305346	0.510681	0.826323	1	-0.0387925	0.437296	0.769165	1	-0.0230231	0.610944	0.889072	1	-0.0257974	0.604587	0.885065	1
POF1B	0.0111632	0.605306	0.88768	1	0.00766023	0.730304	0.926039	1	-0.000113508	0.996375	0.998878	1	0.010851	0.615569	0.891061	1	0.0472438	0.337731	0.738089	1
FLI1	-0.030311	0.605891	0.888092	1	-0.0374436	0.534151	0.838228	1	-0.0487262	0.456894	0.778243	1	-0.0302367	0.607391	0.887317	1	-0.028906	0.560766	0.865621	1
SIAE	0.0133239	0.606787	0.888662	1	0.015595	0.55446	0.850964	1	0.00048645	0.986522	0.997414	1	0.0132803	0.607929	0.887317	1	0.0307384	0.534012	0.856478	1
PSMC3	0.0050536	0.606891	0.888662	1	0.00441251	0.662241	0.896632	1	0.0135878	0.193117	0.605129	1	0.00521749	0.595245	0.881874	1	0.0352932	0.472267	0.827675	1
ANXA4	-0.0205409	0.607212	0.888685	1	-0.0294661	0.473104	0.803291	1	-0.0353684	0.415857	0.764991	1	-0.0201587	0.614045	0.890023	1	-0.0140387	0.77812	0.948529	1
LRCH4	-0.0180025	0.608602	0.890271	1	-0.0137066	0.701292	0.912741	1	-0.0126861	0.741371	0.905356	1	-0.018811	0.592725	0.881874	1	-0.0171767	0.729758	0.936769	1
PYDC1	0.0103018	0.609248	0.890769	1	0.018714	0.365447	0.742888	1	0.00837589	0.707901	0.890882	1	0.0107196	0.594899	0.881874	1	0.0301637	0.537022	0.85758	1
ARSA	-0.0130291	0.610103	0.891401	1	-0.00287921	0.910857	0.976613	1	-0.00668617	0.809299	0.933018	1	-0.0135631	0.595513	0.881874	1	-0.0265857	0.590897	0.878658	1
TP53	0.00837277	0.610423	0.891401	1	0.00944619	0.57611	0.86284	1	0.00309221	0.86753	0.958698	1	0.00830604	0.613236	0.890023	1	0.0287709	0.562996	0.865621	1
ITGB1BP1	-0.00789207	0.610599	0.891401	1	-0.0111049	0.485742	0.810589	1	-0.0253802	0.150809	0.539318	1	-0.00815125	0.598937	0.883683	1	-0.0284422	0.568232	0.869219	1
MAP1LC3B2	0.0124235	0.610925	0.891429	1	0.00772841	0.757632	0.938621	1	-0.023432	0.449986	0.77572	1	0.0124735	0.609449	0.8883	1	0.0198217	0.682116	0.919704	1
LYSMD3	0.0252316	0.612077	0.892433	1	0.0259651	0.611867	0.877735	1	0.013868	0.809782	0.933204	1	0.0263851	0.595889	0.881874	1	0.0145892	0.76944	0.947012	1
PFDN6	0.0137093	0.61231	0.892433	1	0.00439973	0.874403	0.965597	1	0.0143147	0.661825	0.865876	1	0.0140909	0.602438	0.884105	1	-0.0359423	0.469337	0.827675	1
[truncated: 914 more rows]

## Sheet: supp_table 2
Supplementary table 2: plasma proteomic associations with a variety of autoimmune and neurodegenerative conditions. GZMA was the only protein associated with MS and not with any other tested disorder.
		MS		AD		PD		MND		SLE		Crohns		UC		RA		Coeliac		Ank Spond		Psoriasis
protein	MS specific?	Beta	P	Beta	P	Beta	P	Beta	P	Beta	P	Beta	P	Beta	P	Beta	P	Beta	P	Beta	P	Beta	P
GZMA	Yes	-0.101684	1.66114e-07	-0.0280333	0.213987	-0.031684	0.133761	-0.00529095	0.808919	0.0138723	0.420603	-0.0349142	0.121963	-0.0206549	0.218556	-0.00050272	0.989706	0.124281	9.50445e-11	-0.0485995	0.101451	0.0178851	0.0994495
MSTN	No	-0.125933	1.65719e-05	0.0408071	0.221737	-0.0669794	0.0320767	-0.0625991	0.0536031	-0.160132	3.02201e-10	-0.103563	0.00194125	-0.0638441	0.0100077	-0.110811	0.0549015	-0.031125	0.273055	-0.216565	8.41626e-07	-0.0692336	1.711e-05
OMG	No	-0.273872	7.35835e-13	-0.103219	0.0184633	-0.0552108	0.177626	-0.108583	0.0106006	-0.180912	5.61426e-08	-0.0414184	0.344291	-0.0601514	0.0643187	-0.219084	0.00378819	0.0190423	0.60854	-0.184369	0.00137599	-0.0816207	0.000109221
NEFL	No	0.229231	1.58117e-22	0.311586	5.19015e-31	0.148543	3.46335e-09	0.492036	5.24472e-78	0.236492	9.51872e-31	0.0954083	0.000381638	0.0370884	0.0631882	0.153494	0.000938799	0.00726392	0.750243	0.0578715	0.10185	0.0145893	0.259301
MXRA8	No	-0.108284	6.45371e-12	0.0246537	0.188409	-0.0626289	0.000352391	-0.0509488	0.00509518	-0.0392203	0.00597983	-0.0376215	0.0446596	-0.00504858	0.716843	-0.0312821	0.334066	-0.0288695	0.0696824	-0.0367404	0.136199	-0.0344626	0.000135741
PEPD	No	-0.0848119	4.66004e-10	-0.0313356	0.0430855	-0.130509	2.18648e-19	-0.0385788	0.0102847	-0.0444073	0.000164655	-0.0489172	0.00159289	-0.0209453	0.0687437	-0.0319539	0.232571	0.00304223	0.817141	-0.0681379	0.000827732	-0.00525353	0.481413
IL22	No	0.15532	9.69557e-06	0.0565502	0.156695	-0.0145663	0.695973	0.0480001	0.214981	0.136328	7.29338e-06	0.358606	2.7911e-19	0.294462	3.65523e-23	0.174311	0.0114109	0.115955	0.000625082	0.264478	4.85984e-07	0.277766	7.60549e-47
IL17RB	No	0.156029	1.7475e-07	0.0716104	0.0397177	-0.0064065	0.843919	0.00957442	0.776654	0.217213	2.34898e-16	0.0988653	0.00448382	0.0649986	0.0118861	0.179104	0.00288931	0.131838	8.26169e-06	0.179754	8.69378e-05	-0.0270264	0.107107
LAMP3	No	0.164242	3.27941e-07	-0.0633177	0.0832782	-0.0928635	0.00658012	0.00788168	0.824223	0.421018	2.05792e-51	0.233102	1.90164e-10	0.124964	4.21565e-06	0.421861	2.46319e-11	0.119022	0.000126902	0.0755591	0.11648	0.114542	8.24359e-11
IL15	No	0.0900368	6.51481e-07	0.0306025	0.135714	0.0215918	0.260603	0.0182952	0.358036	0.414731	4.95443e-150	0.296849	1.20807e-46	0.136223	8.76452e-19	0.211846	2.34993e-09	0.0695849	6.71798e-05	0.0976927	0.000302003	0.0518767	1.599e-07
KLK6	No	-0.0865837	3.17984e-07	0.0226066	0.244125	-0.000659071	0.971033	-0.00643147	0.732713	0.0244502	0.098525	0.0683115	0.000434433	-0.00265632	0.853928	0.0507317	0.130552	-3.43297e-05	0.998339	-0.0794731	0.00187127	0.0102077	0.275805
ITGA11	No	-0.132108	3.01263e-12	-0.0282632	0.197865	-0.131667	1.38469e-10	-0.104998	8.20478e-07	-0.217199	1.56139e-38	-0.119906	4.69781e-08	-0.0586605	0.000316368	-0.216313	1.15728e-08	-0.0196789	0.2909	-0.111483	0.000112541	-0.0456648	1.64982e-05
ITGB5	No	-0.107076	2.75627e-07	-0.000177297	0.994038	-0.117549	1.15609e-07	-0.051046	0.0265745	-0.0844599	2.97434e-06	0.00594648	0.802079	-2.86204e-05	0.998703	0.100029	0.0146832	0.00348234	0.862708	-0.0203278	0.514837	-0.0082249	0.471978
ITGA2	No	-0.112869	1.08073e-10	-0.0324038	0.104287	-0.100398	7.33105e-08	-0.047629	0.0138241	-0.155814	1.10005e-24	-0.0520902	0.00900819	-0.0231428	0.118093	-0.105506	0.00218197	0.0172155	0.30911	-0.0831019	0.00153097	-0.0375171	9.49941e-05
ITGB2	No	-0.118049	1.46351e-13	-0.0346335	0.0585613	-0.0883074	2.55003e-07	-0.0724949	4.4823e-05	0.0260373	0.0622648	-0.0424343	0.0204845	0.000535004	0.968641	0.0818401	0.00963372	0.0305939	0.0491117	-0.0586485	0.0148803	-0.0138399	0.116111
ITGAV	No	-0.093378	8.2359e-25	-0.0180554	0.0858755	-0.121338	6.10953e-35	-0.0796887	5.89273e-15	-0.122353	2.19126e-52	-0.0671563	1.70587e-10	-0.0336295	1.65639e-05	-0.118364	6.95868e-11	-0.018831	0.0349594	-0.0636955	4.09936e-06	-0.0234721	3.57012e-06
ITGAM	No	-0.153306	1.3193e-17	-0.0178154	0.382949	-0.114228	2.25886e-09	-0.09648	1.13492e-06	-0.0188626	0.225152	-0.0472082	0.0207434	-0.0101936	0.50137	0.0226464	0.520864	0.00474284	0.784418	-0.0802952	0.00280707	-0.0344452	0.000456036
MERTK	No	0.0714791	6.42654e-07	0.0396701	0.0153638	0.0249812	0.102875	0.0073067	0.645551	0.141383	8.95322e-30	0.0174076	0.288271	0.0167548	0.168348	0.0539078	0.0566654	0.0020675	0.881855	0.0186653	0.386287	0.00185044	0.814559
LILRB4	No	0.119498	3.93588e-07	0.0143162	0.607057	0.0179145	0.491294	0.0343862	0.203141	0.336983	2.31211e-56	0.169345	1.16542e-09	0.127985	5.96346e-10	0.397267	1.50014e-16	0.0522866	0.0269333	0.101277	0.0056823	0.0468642	0.000474563
TF	No	-0.0594717	2.01388e-07	-0.0108186	0.407524	0.00408528	0.737828	0.00624037	0.622116	-0.0409589	3.82267e-05	0.0500277	0.000127491	0.000568725	0.953203	-0.0388299	0.0852562	0.0246535	0.026418	-0.00490766	0.775085	0.0114198	0.0696175
TNXB	No	-0.0669522	3.41691e-06	0.0182887	0.264385	-0.0673937	1.09528e-05	-0.0132116	0.405853	-0.0559855	7.31492e-06	-0.0487991	0.00290404	-0.0287773	0.0180948	-0.0694358	0.0141901	0.00287991	0.836033	-0.0521774	0.0155813	-0.00538937	0.4957
RET	No	-0.112151	3.12551e-07	-0.0771485	0.00266651	-0.107452	7.60753e-06	-0.0189003	0.448132	-0.192673	7.55228e-23	-0.0112907	0.660549	-0.0210357	0.269896	-0.137352	0.00195662	-0.0477072	0.0287675	-0.0937958	0.00548877	0.000327089	0.978925
CD248	No	-0.0922045	1.26173e-05	0.0179727	0.455555	-0.0509509	0.0237151	-0.0895018	0.000126761	0.0916806	5.86541e-07	-0.0279608	0.244894	0.0123368	0.490072	0.0640607	0.123412	-0.0714519	0.000476448	-0.0299397	0.344638	-0.0355519	0.00217086
CDA	No	-0.156065	7.14274e-10	-0.0452207	0.121937	-0.0343993	0.20868	-0.00050244	0.985863	0.0224531	0.312918	0.0164667	0.573804	-0.0256233	0.237933	0.238483	2.42892e-06	-0.0424594	0.0874935	-0.018198	0.63624	0.0203449	0.148945
COL15A1	No	-0.0664084	1.01474e-06	0.0159595	0.328493	-0.00127587	0.933392	0.00166218	0.916373	0.0412029	0.000954911	-0.0226977	0.164388	0.00164578	0.892003	0.0161468	0.566902	-0.0411375	0.00303893	0.0180462	0.40069	-0.00679489	0.388027
COMP	No	-0.105282	1.62918e-08	0.0199237	0.352431	-0.0456565	0.022668	0.00793962	0.702536	-0.0378686	0.0201981	-0.0436838	0.041308	-0.00324444	0.838372	0.102975	0.00536195	-0.0632986	0.000508324	-0.040042	0.155614	0.0298056	0.00389142
CLEC4A	No	-0.138948	1.85981e-12	0.0503814	0.0255678	-0.0774952	0.000239214	-0.079945	0.000260234	-0.149609	3.54763e-18	-0.0265231	0.239869	-0.0259701	0.121321	-0.062096	0.111198	-0.0957498	5.80684e-07	-0.027258	0.358664	-0.0350277	0.00127606
CLEC4M	No	-0.110402	1.50223e-05	-0.0445075	0.124883	-0.164551	1.31968e-09	-0.0446316	0.112888	0.00643723	0.770277	-0.00765378	0.791781	0.00950254	0.659042	-0.129074	0.0099761	0.00111275	0.963967	-0.0362629	0.341977	-0.0448351	0.00132536
CHGA	No	0.210283	2.20667e-06	0.203176	6.08239e-05	0.189963	6.0036e-05	0.159431	0.00117268	0.652228	1.83343e-63	0.355817	2.22181e-12	0.232714	6.37913e-10	0.867646	3.6477e-23	0.282433	4.99201e-11	0.401398	1.66756e-09	0.069057	0.0047097
CHRDL2	No	-0.13491	5.20444e-06	0.0401824	0.235267	-0.0587208	0.0633952	0.00254276	0.938248	-0.0293875	0.253837	0.0925387	0.00623221	0.0542626	0.0308102	-0.00986441	0.866098	0.0511912	0.0749261	-0.0896271	0.0441378	-0.0166315	0.307871
CHAD	No	-0.113816	8.82897e-06	0.0102462	0.727489	0.0156322	0.569586	-0.0313688	0.271247	-0.251333	6.30775e-29	0.00160186	0.956558	-0.0048722	0.823449	-0.116002	0.0224969	-0.0193487	0.439635	-0.00881606	0.819721	-0.0251206	0.0762377
AMY2B	No	-0.119028	3.62783e-06	-0.00902147	0.761906	-0.0399568	0.151603	-0.0160592	0.578356	0.07335	0.00120658	0.071656	0.0160945	-0.0393777	0.074832	0.0218213	0.67127	-0.0302447	0.231406	-0.0896794	0.0220747	-0.0375146	0.00887586
CA14	No	-0.143752	4.50886e-13	0.0088402	0.710038	-0.0408566	0.0661939	-0.0915919	7.23809e-05	-0.0407288	0.0245422	-0.184828	8.45128e-15	-0.101205	1.02299e-08	-0.134166	0.00110442	-0.00357179	0.859786	-0.0775966	0.0132144	-0.0605111	1.35265e-07
CA6	No	-0.242584	1.63233e-11	0.0487752	0.239419	-0.0889569	0.0216965	-0.0779307	0.0526719	-0.211813	1.93939e-11	-0.100074	0.0157858	-0.106858	0.000518332	-0.322482	6.72893e-06	-0.112357	0.0014189	-0.174494	0.00137909	-0.117147	4.53486e-09
ACHE	No	-0.0944015	2.57385e-08	0.0698039	0.000342342	-0.0233022	0.198235	-0.0268922	0.152679	-0.0449163	0.00230322	-0.00747204	0.699793	-0.0302158	0.0355646	-0.0884838	0.00818075	0.00857995	0.601837	-0.119003	3.02868e-06	-0.00391392	0.675342
BCAN	No	-0.102043	1.54023e-07	-0.0466461	0.0412649	-0.0341407	0.110012	-0.0593727	0.00735177	-0.0464247	0.00752601	-0.030159	0.186605	-0.050664	0.0028173	-0.123232	0.0017926	-0.0299039	0.123455	-0.096227	0.00136402	-0.0635274	7.66723e-09
BAG3	No	-0.10109	5.37937e-06	-0.0149641	0.562632	-0.112768	3.04036e-06	-0.0191539	0.444876	0.00527718	0.788481	-0.00331944	0.897846	-0.0103995	0.587343	0.0880853	0.0485183	-0.00807436	0.712906	0.0246257	0.468915	0.0307906	0.0132648
GFAP	No	0.109925	1.42217e-06	0.494821	9.0269e-80	0.0499241	0.0402993	-0.00310475	0.90219	0.150131	3.85313e-14	0.0219868	0.397618	0.0125497	0.515958	0.0795634	0.0767914	0.0383558	0.0826885	-0.00655507	0.848199	-0.00277322	0.824734
HPGDS	No	-0.110724	9.6185e-08	-0.0911123	0.000112775	-0.172574	5.08999e-15	-0.0448368	0.0500858	-0.157525	1.58514e-18	-0.109198	3.64356e-06	-0.0765014	1.22251e-05	-0.172969	2.22603e-05	-0.043806	0.0288295	-0.130762	2.53664e-05	-0.0412053	0.000285024
IGDCC4	No	-0.0631015	4.36335e-06	0.0149877	0.342508	0.0377184	0.0105356	0.0296696	0.0524205	-0.0988005	2.04942e-16	-0.0745077	2.32846e-06	-0.0382994	0.00107448	-0.158137	6.58045e-09	-0.0366408	0.00621082	-0.0577197	0.00541248	-0.038679	3.55027e-07
GSR	No	-0.0546864	2.75557e-06	0.00560241	0.676987	-0.0435939	0.000525863	0.0102946	0.42975	0.0971848	2.70515e-21	-0.0029225	0.828043	0.00109846	0.91245	0.164804	1.32794e-12	0.0412792	0.000305747	-0.00949316	0.591342	0.0176378	0.00652153
GOT1	No	-0.108729	6.91915e-07	0.0382313	0.125963	-0.034265	0.142293	0.021529	0.374318	0.0594891	0.00176296	0.0534718	0.0323282	-0.00808759	0.662957	0.000552164	0.98979	0.0769399	0.000285909	-0.0755237	0.0215585	0.0328683	0.00656652
DNER	No	-0.075272	2.12853e-07	0.00572153	0.736075	-0.0232636	0.142752	-0.0393866	0.0168459	-0.103834	1.01458e-15	-0.0759429	7.75795e-06	-0.0733434	5.98382e-09	-0.0829398	0.00471219	0.0148875	0.301802	-0.111342	6.34238e-07	-0.0350409	1.79328e-05
DPP4	No	-0.0764339	9.97891e-07	-0.0381558	0.0316789	-0.0626688	0.0001618	-0.0057719	0.738178	-0.15906	1.08353e-31	-0.0672989	0.000155616	-0.0541011	4.20367e-05	-0.1398	5.28139e-06	-0.0542178	0.000326908	-0.0832758	0.000367794	0.00533811	0.53326
CST5	No	-0.209772	1.22385e-11	-0.141134	6.28935e-05	-0.0494415	0.133836	-0.103435	0.00251246	0.0448272	0.0955037	0.0769622	0.0291717	-0.0331283	0.205968	0.0127315	0.83449	0.0368317	0.218908	-0.0127504	0.7835	-0.0318727	0.0607029
CTSF	No	0.0976421	1.68922e-05	-0.0196544	0.449401	-0.0283782	0.242801	-0.000225052	0.992877	0.0787762	6.79176e-05	0.0753862	0.00373386	0.0266843	0.166549	0.0237075	0.597478	-0.0365746	0.0974166	-0.046828	0.17083	0.00973434	0.437228
CRTAC1	No	-0.0864841	3.47416e-07	0.0385609	0.0456148	-0.0706788	8.96872e-05	-0.0522985	0.00526013	-0.0922143	3.43245e-10	-0.0214022	0.267219	-0.0250025	0.0809144	0.123837	0.00020197	-0.0624241	0.00013828	0.016678	0.511206	1.27617e-05	0.998904
ENPP5	No	-0.142974	3.72429e-09	-0.0279392	0.314704	-0.043662	0.0923069	-0.0267052	0.321011	-0.12534	2.76915e-09	-0.0347121	0.210428	-0.0714808	0.000541763	-0.171646	0.000342981	0.000985332	0.966644	-0.115884	0.00151053	-0.0437505	0.00105563
FAP	No	-0.100388	9.1799e-11	-0.0324021	0.0666334	-0.0239636	0.146752	0.0202313	0.237842	-0.135932	6.2533e-24	-0.0659685	0.000187284	-0.0658364	5.11178e-07	-0.143111	2.71302e-06	-0.0823932	3.94738e-08	-0.0740926	0.00143144	-0.0264978	0.00181861

## Sheet: supp_table3
Supplementary table 3. Results showing the association between plasma protein levels and MRI outcomes (brain volume and normalised T2 lesion volume) in MS cases . Note that the signs of the coefficients are orientated such that a positive beta for brain volume indicates a higher volume (i.e. less atrophy), whereas a positive beta for T2 lesion volume indicates a higher lesion burden. In summary, …
	MS								Control
Protein	Brain volume				T2 lesion volume				Brain volume				T2 lesion volume
	Beta	Unadjusted P	FDR	Alpha	Beta	Unadjusted P	FDR	Alpha	Beta	Unadjusted P	FDR	Alpha	Beta	Unadjusted P	FDR	Alpha	P < 0.05 in both	Complement/clotting
SLAMF7	-0.179236	0.00462583	0.612081	1	0.183247	0.00244843	0.999042	1	-0.0381019	0.00401714	0.123094	1	0.0350185	0.00598433	0.268249	1	*
ALDH1A1	0.147927	0.0040989	0.596595	1	-0.14273	0.0036689	0.999042	1	0.00363407	0.762857	0.914925	1	0.00242889	0.834115	0.978753	1	*
DLGAP5	0.149603	0.0108635	0.828058	1	-0.234898	1.82366e-05	0.0530867	0.0530867	0.00779265	0.458454	0.764475	1	-0.00380061	0.710017	0.954917	1	*
HMBS	0.141733	0.00160813	0.595511	1	-0.0969854	0.0260985	0.999042	1	0.00206952	0.842546	0.941517	1	-0.00127041	0.899135	0.986773	1	*
MME	0.254037	0.00156176	0.595511	1	-0.170073	0.0276695	0.999042	1	-0.0160741	0.367575	0.707894	1	0.0175691	0.305783	0.819057	1	*
PYY	0.236982	0.0135784	0.859224	1	-0.231073	0.0109593	0.999042	1	-0.0267609	0.16274	0.538601	1	-0.00193926	0.916661	0.990708	1	*
C9orf40	0.217795	0.00600425	0.699135	1	-0.169269	0.0246801	0.999042	1	0.0179085	0.313073	0.671465	1	-0.00926544	0.589478	0.939866	1	*
PSMG4	0.130991	0.010659	0.828058	1	-0.112493	0.021772	0.999042	1	0.00523299	0.668723	0.87045	1	-0.0136375	0.249342	0.776189	1	*
ENPEP	-0.0632992	0.0105201	0.828058	1	0.0534405	0.0243018	0.999042	1	-0.0114862	0.145538	0.529575	1	0.00533077	0.489762	0.90177	1	*
VSIG10	0.0736441	0.0294252	0.903833	1	-0.106166	0.00088579	0.859512	1	0.000956815	0.890113	0.957546	1	-0.00576636	0.388874	0.860952	1	*
DNAJA4	0.172537	0.0117028	0.828058	1	-0.145549	0.0255071	0.999042	1	0.0183175	0.245354	0.612515	1	-0.00361623	0.812492	0.97421	1	*
QSOX1	0.0774366	0.0240746	0.903833	1	-0.0779489	0.0152548	0.999042	1	-0.00672544	0.481089	0.775443	1	0.000549009	0.952732	0.991209	1	*
CLU	0.0580287	0.0188163	0.903833	1	-0.0544656	0.0214985	0.999042	1	-0.00932534	0.21279	0.585882	1	-0.00470388	0.517274	0.912044	1	*
M6PR	-0.123933	0.0172363	0.903833	1	0.113763	0.0228583	0.999042	1	0.0115591	0.149609	0.53269	1	0.0177121	0.0218414	0.422318	1	*
EPGN	0.130463	0.00026267	0.382316	0.764632	-0.0675577	0.0541507	0.999042	1	0.00470032	0.598431	0.834329	1	0.019181	0.0280627	0.436209	1
SERPINA12	0.421334	0.00346454	0.595511	1	-0.265598	0.0559433	0.999042	1	-0.0172744	0.503405	0.787291	1	-0.0158246	0.526407	0.914839	1
PDZD2	-0.121903	0.0347028	0.903833	1	0.12909	0.0168325	0.999042	1	-0.0135822	0.24885	0.615464	1	-0.0307928	0.00676697	0.29401	1	*
SCG3	-0.0946738	0.019851	0.903833	1	0.0820801	0.035471	0.999042	1	0.0284633	0.00010148	0.0134277	0.295409	0.00778913	0.27031	0.78845	1	*
NEXN	-0.154331	0.0195196	0.903833	1	0.128885	0.0414841	0.999042	1	-0.0176664	0.212988	0.585882	1	-0.0223507	0.100352	0.617756	1	*
SNX18	0.121203	0.0455188	0.903833	1	-0.151226	0.00887661	0.999042	1	0.00441299	0.45746	0.764475	1	-0.000497614	0.930352	0.991209	1	*
SERPINA9	0.143741	0.0507547	0.903833	1	-0.17855	0.0109308	0.999042	1	-0.00889018	0.576307	0.827284	1	0.0145122	0.338966	0.842113	1
CRISP3	0.053964	0.0473327	0.903833	1	-0.0607634	0.0184137	0.999042	1	0.00871881	0.136712	0.522137	1	-0.00204895	0.717767	0.955341	1	*
PRAP1	0.148498	0.00358358	0.595511	1	-0.0865933	0.0794829	0.999042	1	-0.00231748	0.786864	0.921014	1	0.0105942	0.200879	0.751195	1
BLVRB	0.158208	0.0234647	0.903833	1	-0.127729	0.0567217	0.999042	1	0.0308696	0.0482932	0.39253	1	-0.00615108	0.683892	0.953125	1
PSMG3	0.110873	0.0277022	0.903833	1	-0.0922823	0.0543556	0.999042	1	-0.00074781	0.949424	0.982698	1	-0.00864309	0.448489	0.883424	1
NBN	0.147968	0.0441163	0.903833	1	-0.150648	0.0251969	0.999042	1	-0.00506191	0.651282	0.862294	1	0.0188842	0.0834408	0.601519	1	*
AHSP	0.251336	0.00783164	0.786135	1	-0.161646	0.0767369	0.999042	1	0.0139035	0.485888	0.780674	1	0.0102702	0.593497	0.939866	1
CLEC3B	0.043232	0.0506992	0.903833	1	-0.0490442	0.0200894	0.999042	1	0.00517955	0.224486	0.593533	1	-0.00848919	0.038137	0.472748	1
CAT	0.175016	0.00115552	0.595511	1	-0.0876416	0.0932464	0.999042	1	0.0101473	0.396985	0.724466	1	-0.00737717	0.52509	0.914745	1
AMPD3	0.184277	0.0072544	0.754198	1	-0.11404	0.0831857	0.999042	1	0.00926976	0.556854	0.814984	1	-0.00520474	0.733484	0.959627	1
CA2	0.164745	0.0276736	0.903833	1	-0.131272	0.0655317	0.999042	1	0.00494788	0.761128	0.914421	1	-0.00405916	0.796548	0.973679	1
F11	0.068358	0.0070605	0.754198	1	-0.0416684	0.0893346	0.999042	1	0.00597649	0.324348	0.679753	1	-0.00175106	0.76457	0.965003	1					*
PTS	0.100593	0.0515056	0.903833	1	-0.108561	0.0277955	0.999042	1	0.0118812	0.315985	0.672391	1	0.0125648	0.26393	0.784781	1
IGSF21	0.0680152	0.0632606	0.919705	1	-0.0895698	0.00985959	0.999042	1	0.0263536	0.0018352	0.0821887	1	-0.0084521	0.301944	0.816212	1
KEL	0.0909404	0.0153418	0.899975	1	-0.0621628	0.0841057	0.999042	1	-0.00460665	0.565245	0.819672	1	0.00163781	0.832433	0.978576	1
PRDX2	0.155763	0.0122251	0.828058	1	-0.101149	0.0871261	0.999042	1	0.00430465	0.753326	0.909553	1	-0.0105114	0.428006	0.880565	1
SAG	0.0442773	0.0707545	0.919705	1	-0.0614122	0.00814537	0.999042	1	3.64796e-07	0.999959	0.999959	1	-0.00590299	0.391536	0.860952	1
FCGR2B	0.210216	0.00388688	0.595511	1	-0.115402	0.102373	0.999042	1	-0.00723252	0.550505	0.813	1	0.0149439	0.201998	0.753761	1
REXO2	0.0550928	0.0688991	0.919705	1	-0.0656343	0.021303	0.999042	1	-0.00222289	0.777004	0.91701	1	-0.0157877	0.0359298	0.467914	1
SEPTIN7	0.0577828	0.0631883	0.919705	1	-0.0645555	0.0287006	0.999042	1	0.0048386	0.541287	0.808573	1	0.00103814	0.891202	0.986709	1
NFIC	-0.087442	0.0422238	0.903833	1	0.0737685	0.0736287	0.999042	1	-0.00154274	0.870192	0.950747	1	-0.00213581	0.810481	0.973845	1
CSF2RB	0.101061	0.0335226	0.903833	1	-0.0785592	0.0858025	0.999042	1	0.00765275	0.359069	0.703955	1	0.00987303	0.219858	0.762988	1
TCOF1	0.050105	0.0323622	0.903833	1	-0.0377695	0.0909139	0.999042	1	-0.00662144	0.262329	0.626954	1	0.00461502	0.421598	0.878334	1
EPHA2	-0.0625433	0.0427804	0.903833	1	0.0515631	0.0786648	0.999042	1	-0.000244966	0.967365	0.988245	1	-0.000786087	0.891556	0.986709	1
INHBC	0.0888271	0.0934501	0.919705	1	-0.129622	0.00979812	0.999042	1	0.0110191	0.254736	0.620015	1	-0.00527881	0.571757	0.936858	1
ZBTB17	0.0639594	0.0500344	0.903833	1	-0.053401	0.0785568	0.999042	1	-0.00757591	0.388046	0.720923	1	-0.00818704	0.335764	0.842113	1
GDNF	0.0965341	0.0527324	0.903833	1	-0.0848726	0.0755135	0.999042	1	-0.0041988	0.613547	0.840661	1	0.0067796	0.398676	0.862198	1
CARHSP1	0.142843	0.0197441	0.903833	1	-0.0898898	0.121257	0.999042	1	0.0101661	0.384673	0.719194	1	-0.0047713	0.672349	0.952019	1
ASS1	0.163886	0.04124	0.903833	1	-0.124348	0.0988507	0.999042	1	-0.00560455	0.72189	0.894534	1	0.00773849	0.610878	0.943708	1
PGLYRP2	0.0500059	0.101582	0.919705	1	-0.0678136	0.0184853	0.999042	1	-0.00192665	0.766625	0.9165	1	0.00137443	0.827215	0.976885	1
CLNS1A	0.0405021	0.0637091	0.919705	1	-0.0362661	0.0728813	0.999042	1	-0.00286306	0.582228	0.828552	1	0.00142038	0.777816	0.969092	1
TIMP4	-0.123889	0.00525164	0.664674	1	0.0589521	0.14837	0.999042	1	-0.0253947	0.00310118	0.106206	1	0.0103441	0.211854	0.760872	1
NEDD4L	0.0999092	0.0631279	0.919705	1	-0.0904723	0.0770439	0.999042	1	0.00258848	0.800332	0.923045	1	-0.0239318	0.0147818	0.41445	1
TMOD4	0.0483231	0.0354381	0.903833	1	-0.0344952	0.118374	0.999042	1	-0.00255176	0.591105	0.832064	1	-0.00272687	0.551657	0.92611	1
MAP1LC3B2	0.104064	0.0472418	0.903833	1	-0.0816286	0.105572	0.999042	1	-0.0139338	0.16446	0.538928	1	-0.00732145	0.438336	0.880565	1
UNG	0.0411141	0.084889	0.919705	1	-0.043196	0.0583562	0.999042	1	-0.00036818	0.933952	0.974205	1	-0.00788665	0.0638107	0.547944	1
CFP	0.0342894	0.118608	0.919705	1	-0.0505235	0.0145496	0.999042	1	0.00620752	0.182172	0.561415	1	0.00295513	0.513074	0.910601	1
RNASE4	0.0526096	0.0405524	0.903833	1	-0.0388261	0.116221	0.999042	1	0.0100922	0.0853835	0.461134	1	-0.00176394	0.752434	0.964001	1
DCUN1D2	0.144526	0.116584	0.919705	1	-0.205911	0.0186793	0.999042	1	-0.0102683	0.418102	0.740775	1	0.0138066	0.263454	0.784781	1
CD8A	0.0887187	0.0892702	0.919705	1	-0.0951391	0.0558831	0.999042	1	-0.000691922	0.951042	0.983278	1	-0.000995696	0.926998	0.991209	1
CENPF	0.105141	0.0264419	0.903833	1	-0.0670519	0.140709	0.999042	1	-0.0116264	0.290105	0.653534	1	-0.000286187	0.978565	0.996712	1
TNR	-0.099323	0.0157673	0.899975	1	-0.0563129	0.156298	0.999042	1	0.00871834	0.364081	0.705499	1	-0.00666578	0.470547	0.890536	1
CA1	0.0948371	0.117606	0.919705	1	-0.123222	0.031744	0.999042	1	0.0147372	0.294628	0.658222	1	-0.00717219	0.597021	0.939866	1
FTCD	0.170988	0.049335	0.903833	1	-0.123327	0.129274	0.999042	1	-0.0161601	0.346621	0.692699	1	0.00485201	0.769312	0.966795	1
MTHFSD	-0.191283	0.0878189	0.919705	1	0.187595	0.0800985	0.999042	1	-0.000597042	0.979368	0.993013	1	-0.0115855	0.602794	0.941285	1
PTPRH	0.105827	0.0382557	0.903833	1	-0.0706762	0.144815	0.999042	1	0.00771458	0.436257	0.748364	1	-0.02016	0.0349363	0.464381	1
PRKCQ	-0.0479029	0.14554	0.919705	1	0.0885457	0.00449218	0.999042	1	-0.000931411	0.901747	0.962591	1	0.00124923	0.864753	0.984409	1
KLKB1	0.0606311	0.0122317	0.828058	1	-0.0313099	0.178899	0.999042	1	0.00180714	0.717743	0.892884	1	-0.0030904	0.521258	0.913052	1					*
DDI2	0.241117	0.00157588	0.595511	1	-0.0961476	0.191702	0.999042	1	0.00845067	0.613555	0.840661	1	-0.0125426	0.439307	0.880565	1
TGM2	0.169353	0.0372411	0.903833	1	-0.111969	0.147424	0.999042	1	-0.00489099	0.777349	0.91701	1	-0.0108739	0.515997	0.911449	1
YOD1	0.162924	0.0180768	0.903833	1	-0.0894843	0.175999	0.999042	1	0.00485116	0.715465	0.892199	1	-0.0202838	0.114506	0.647236	1
CRISP2	0.151921	0.0737835	0.919705	1	-0.134308	0.0993887	0.999042	1	-0.0161267	0.211132	0.585882	1	0.00577949	0.641303	0.948602	1
NEFL	-0.0937389	0.138809	0.919705	1	0.135414	0.0185085	0.999042	1	0.000255925	0.977266	0.99261	1	0.0175262	0.0434877	0.483458	1
TMEM25	-0.140072	0.00223515	0.595511	1	0.0563307	0.19199	0.999042	1	0.00318403	0.738633	0.900362	1	0.0051284	0.574639	0.936858	1
UBAC1	0.0894628	0.0093463	0.824457	1	-0.0438775	0.18604	0.999042	1	0.0100837	0.20382	0.578506	1	-0.0104861	0.171587	0.724814	1
AHSG	0.074264	0.0134193	0.859224	1	-0.0382109	0.186873	0.999042	1	0.00578124	0.327776	0.682515	1	-0.00319082	0.576508	0.936858	1
CHP1	0.117948	0.0592292	0.915611	1	-0.0921077	0.125068	0.999042	1	0.00116783	0.913549	0.96796	1	-0.0263013	0.0114479	0.374435	1
ALPI	0.30771	0.00373127	0.595511	1	-0.131969	0.197522	0.999042	1	-0.0568609	0.0099966	0.201713	1	0.0136391	0.52161	0.913052	1
CRELD1	-0.0663286	0.114865	0.919705	1	0.0731412	0.0684391	0.999042	1	-0.0146005	0.0498667	0.393235	1	0.0106396	0.138438	0.674342	1
BHLHE40	0.0430339	0.125461	0.919705	1	-0.0493822	0.0659926	0.999042	1	-0.00232546	0.794014	0.921719	1	-0.009628	0.262676	0.784781	1
CEBPB	0.0791354	0.0332602	0.903833	1	-0.0477589	0.181078	0.999042	1	0.0016483	0.822636	0.933638	1	-0.000267429	0.970116	0.996175	1
FGA	0.0441983	0.102215	0.919705	1	-0.0426962	0.0960017	0.999042	1	0.00107041	0.865139	0.949107	1	-0.000433464	0.943386	0.991209	1					*
NAMPT	0.0689737	0.128131	0.919705	1	-0.0782538	0.0714166	0.999042	1	-0.0186052	0.0633684	0.430145	1	-0.0238621	0.0137102	0.411323	1
GAD2	0.087748	0.084787	0.919705	1	-0.0750773	0.124313	0.999042	1	-0.00930225	0.15272	0.534079	1	0.0015351	0.807374	0.973845	1
LYPLA2	0.140849	0.109014	0.919705	1	-0.139405	0.0983374	0.999042	1	0.0331558	0.0946589	0.471848	1	-0.0025965	0.89094	0.986709	1
COL9A2	0.0597143	0.0440904	0.903833	1	-0.0382574	0.181157	0.999042	1	0.00463215	0.515258	0.792491	1	-0.00173012	0.80241	0.973845	1
IL33	-0.0419093	0.154446	0.919705	1	0.0558179	0.0472358	0.999042	1	0.00190767	0.750936	0.908468	1	0.000447274	0.937746	0.991209	1
GH2	-0.3156	0.0615739	0.919705	1	0.226881	0.161249	0.999042	1	-0.00282379	0.934715	0.974205	1	0.0304052	0.356618	0.849486	1
MNDA	0.189941	0.1277	0.919705	1	-0.19757	0.0849301	0.999042	1	-0.0353676	0.120632	0.512385	1	0.0173622	0.432535	0.880565	1
PLXDC2	0.0342515	0.152274	0.919705	1	-0.0438473	0.0554525	0.999042	1	-0.00397672	0.478447	0.774183	1	-0.00449876	0.406667	0.86797	1
DMP1	-0.0977173	0.124759	0.919705	1	-0.100864	0.0944777	0.999042	1	-0.0350699	0.00279563	0.105585	1	-0.00269138	0.811259	0.973845	1
SEMA7A	0.0547196	0.0753536	0.919705	1	-0.0421381	0.154151	0.999042	1	-0.00560524	0.342626	0.690619	1	0.000934876	0.870067	0.984409	1
MYLPF	0.0536298	0.130806	0.919705	1	-0.0575487	0.0896948	0.999042	1	-0.0159897	0.0523325	0.399842	1	-0.0167342	0.0367207	0.471593	1
PSMD9	0.151546	0.0101912	0.828058	1	-0.0670155	0.236229	0.999042	1	0.0111266	0.390634	0.722091	1	-0.00068258	0.956702	0.99321	1
ATP1B4	0.0750224	0.101766	0.919705	1	-0.0669419	0.128562	0.999042	1	0.00342516	0.515522	0.792491	1	-0.00451462	0.378262	0.85824	1
ARG1	0.0944578	0.0821217	0.919705	1	-0.0738666	0.157854	0.999042	1	0.0196413	0.105641	0.492033	1	-0.00248911	0.83156	0.978357	1
ADH4	0.210268	0.0362143	0.903833	1	-0.118223	0.212643	0.999042	1	-0.0156809	0.4049	0.73188	1	0.0148998	0.412361	0.874483	1
RRAS	-0.217009	0.122718	0.919705	1	0.212564	0.113383	0.999042	1	-0.0233029	0.374975	0.712953	1	0.000573955	0.981892	0.996959	1
CASQ2	0.0629867	0.0153663	0.899975	1	-0.0292635	0.240294	0.999042	1	-0.0181067	0.0361644	0.347441	1	-0.00380391	0.651913	0.952019	1
CLSTN1	0.103464	0.073736	0.919705	1	-0.075757	0.17244	0.999042	1	-0.0129085	0.243908	0.611555	1	-0.00233638	0.824078	0.976783	1
RBP2	-0.141509	0.135542	0.919705	1	0.148496	0.10002	0.999042	1	-0.0150613	0.381339	0.717567	1	0.0161381	0.32928	0.842113	1
KLHL41	0.0949939	0.0662861	0.919705	1	-0.0658665	0.183691	0.999042	1	-0.0184469	0.075058	0.450131	1	-0.012387	0.217922	0.762988	1
CD3D	0.071425	0.00217733	0.595511	1	-0.0252757	0.267483	0.999042	1	-0.0143246	0.00520969	0.140421	1	-0.00917075	0.0663965	0.551863	1
JCHAIN	-0.0991632	0.0903978	0.919705	1	-0.0789345	0.160902	0.999042	1	0.0219084	0.0450584	0.382537	1	0.00262104	0.802891	0.973845	1
VSNL1	0.0556844	0.195862	0.919705	1	-0.0941402	0.0215192	0.999042	1	0.00145358	0.845534	0.942685	1	0.0119153	0.0955284	0.612643	1
LRP11	-0.0588368	0.158972	0.919705	1	0.0684629	0.078827	0.999042	1	0.000290399	0.96935	0.98871	1	0.00475702	0.513789	0.910686	1
SCARF1	-0.0683125	0.131245	0.919705	1	0.0681683	0.113926	0.999042	1	-0.00976788	0.299086	0.663598	1	-0.000739992	0.934968	0.991209	1
CAMLG	-0.0858937	0.0370011	0.903833	1	0.0480617	0.226579	0.999042	1	-0.00520077	0.579292	0.828038	1	-0.0131608	0.148158	0.680265	1
ATF4	0.0255349	0.185836	0.919705	1	-0.0381098	0.0363144	0.999042	1	0.00078966	0.855702	0.944582	1	-0.00355811	0.398318	0.862085	1
PRR4	-0.0883155	0.198234	0.919705	1	0.149676	0.0213511	0.999042	1	-0.0110764	0.429365	0.746004	1	0.017875	0.186246	0.736514	1
ITPRIP	0.0701946	0.112152	0.919705	1	-0.0636498	0.133902	0.999042	1	0.00257206	0.69999	0.885488	1	-0.00302654	0.636996	0.948602	1
SCGB2A2	-0.0268468	0.165794	0.919705	1	0.03276	0.0751795	0.999042	1	0.00488529	0.215388	0.587375	1	-0.00162174	0.67237	0.952019	1
NPTX1	-0.0968678	0.0768917	0.919705	1	-0.0701886	0.182686	0.999042	1	-0.00170002	0.848221	0.943151	1	0.0129778	0.126975	0.667116	1
RLN1	-0.0878829	0.195437	0.919705	1	0.141876	0.0283247	0.999042	1	0.0125012	0.355838	0.702109	1	0.00656529	0.614635	0.944443	1
PCBD1	0.0717609	0.0789378	0.919705	1	-0.0504466	0.182764	0.999042	1	-0.0148937	0.0999371	0.477739	1	0.0187319	0.0310106	0.460571	1
NOTCH3	-0.0824653	0.0423537	0.903833	1	0.0474045	0.227177	0.999042	1	-0.0149234	0.0451356	0.382537	1	-0.00514921	0.471984	0.890536	1
ICAM5	-0.0748752	0.149717	0.919705	1	0.0813033	0.0983433	0.999042	1	-0.0181256	0.0753405	0.450131	1	0.0367005	0.000182301	0.0579332	0.530679
SFTPA1	0.0855882	0.192528	0.919705	1	-0.130997	0.0362039	0.999042	1	0.00817043	0.439685	0.749851	1	-0.00619519	0.544253	0.921823	1
HBQ1	0.112605	0.10293	0.919705	1	-0.0936891	0.157506	0.999042	1	0.0358852	0.015549	0.255889	1	-0.0178793	0.212543	0.760872	1
VIM	-0.102753	0.0948425	0.919705	1	-0.0815963	0.166335	0.999042	1	-0.00728788	0.555164	0.814147	1	0.0217176	0.067412	0.554221	1
BLNK	0.0587692	0.0756957	0.919705	1	-0.0392535	0.18874	0.999042	1	0.0100265	0.192383	0.571914	1	-0.00573069	0.442652	0.880766	1
SFTPD	0.158745	0.0317856	0.903833	1	-0.0830322	0.244378	0.999042	1	0.0481589	0.00148263	0.0707529	1	-0.00822704	0.57251	0.936858	1
GLT8D2	0.0587286	0.140559	0.919705	1	-0.0588699	0.123757	0.999042	1	0.00544034	0.444321	0.752425	1	0.00161305	0.815081	0.975617	1
ERC2	0.0615488	0.19636	0.919705	1	-0.0880039	0.052199	0.999042	1	0.00184389	0.878995	0.954315	1	-0.00926364	0.432774	0.880565	1
GDF2	0.0494644	0.187454	0.919705	1	-0.0653189	0.067053	0.999042	1	-0.0175649	0.0303797	0.331218	1	0.00834537	0.281163	0.798019	1
MEPE	-0.0774452	0.00319877	0.595511	1	-0.026845	0.291961	0.999042	1	-0.00404569	0.464764	0.766966	1	-0.00788421	0.137872	0.674342	1
RRP15	-0.0774453	0.141976	0.919705	1	0.076951	0.128336	0.999042	1	0.0142326	0.197925	0.57723	1	-0.0143788	0.179751	0.728769	1
MOG	-0.0418235	0.225878	0.919705	1	0.116387	0.000302818	0.440752	0.881504	0.0479412	6.45909e-12	9.40121e-09	1.88024e-08	-0.00365978	0.587991	0.939866	1
MNAT1	0.0655763	0.087392	0.919705	1	-0.0476921	0.194742	0.999042	1	0.00286623	0.641464	0.853039	1	-0.00144893	0.807692	0.973845	1
VASN	-0.0519143	0.0450495	0.903833	1	0.0283517	0.254635	0.999042	1	0.00567534	0.314284	0.671465	1	-0.0130003	0.0165467	0.418847	1
JUN	0.128619	0.0547221	0.903833	1	-0.0764781	0.236514	0.999042	1	-0.00404371	0.655436	0.864168	1	0.00583861	0.509023	0.907969	1
PKLR	0.114737	0.0883505	0.919705	1	-0.0825814	0.199318	0.999042	1	0.000811203	0.958535	0.98444	1	-0.0102059	0.498714	0.902002	1
HDDC2	0.0564335	0.190368	0.919705	1	-0.0722777	0.0763933	0.999042	1	0.00102485	0.912985	0.96796	1	0.00149585	0.869342	0.984409	1
CLEC7A	0.0830642	0.176727	0.919705	1	-0.0984964	0.0943593	0.999042	1	0.0119812	0.337696	0.686212	1	0.00756813	0.526874	0.914839	1
CACNA1C	0.0639893	0.0433314	0.903833	1	-0.0345148	0.259617	0.999042	1	-0.00391883	0.347421	0.692699	1	0.00678253	0.0935543	0.610959	1
ZHX2	0.0490277	0.119795	0.919705	1	-0.039966	0.170645	0.999042	1	-0.0121924	0.0702396	0.441614	1	2.28506e-05	0.997227	0.999404	1
CA5A	0.13268	0.192308	0.919705	1	-0.170753	0.0765395	0.999042	1	0.000445517	0.982338	0.994292	1	-0.00998974	0.606428	0.941796	1
GCHFR	0.0770729	0.212692	0.919705	1	-0.121731	0.0383813	0.999042	1	0.003947	0.690562	0.882536	1	0.0145464	0.129565	0.667934	1
BATF	-0.107211	0.0590457	0.915611	1	0.0650135	0.2351	0.999042	1	0.000183981	0.991399	0.998948	1	-0.0258542	0.109752	0.641599	1
MLLT1	-0.0785181	0.211999	0.919705	1	-0.116548	0.0489636	0.999042	1	-0.0156889	0.160102	0.535717	1	-0.000984202	0.927857	0.991209	1
ABCA2	0.0571597	0.0930678	0.919705	1	-0.0416638	0.201307	0.999042	1	-0.00449255	0.546009	0.810522	1	0.000344705	0.96179	0.995269	1
MRPL46	-0.0326644	0.122729	0.919705	1	-0.0274237	0.177046	0.999042	1	0.00335538	0.429206	0.746004	1	-0.000774239	0.850381	0.984409	1
ADAMTSL5	0.0490767	0.207554	0.919705	1	0.0684127	0.0607513	0.999042	1	0.00435877	0.588098	0.830491	1	-0.000868636	0.91119	0.990229	1
BRSK2	-0.0238607	0.223631	0.919705	1	0.0403191	0.0284538	0.999042	1	-0.00461916	0.324659	0.679916	1	-0.00280479	0.539293	0.920692	1
IGFBP1	-0.305046	0.0332277	0.903833	1	0.149591	0.278159	0.999042	1	-0.0217849	0.439385	0.749851	1	0.0251672	0.35417	0.84925	1
HSDL2	-0.0622924	0.210192	0.919705	1	0.088942	0.0601634	0.999042	1	0.0167521	0.0916628	0.469772	1	-0.00114327	0.905062	0.989224	1
HEPH	0.075505	0.0032185	0.595511	1	-0.0249784	0.313968	0.999042	1	-0.00685858	0.202149	0.577756	1	0.0057821	0.251577	0.776753	1
ARID3A	0.0690357	0.0860852	0.919705	1	-0.0478408	0.217019	0.999042	1	0.00200484	0.740331	0.900681	1	-0.00873765	0.129524	0.667934	1
WDR46	0.0474886	0.0463012	0.903833	1	-0.0246858	0.268908	0.999042	1	0.00446923	0.50654	0.789314	1	0.00724524	0.269347	0.787371	1
FST	-0.0994978	0.0668826	0.919705	1	0.0616847	0.237746	0.999042	1	0.00163283	0.886207	0.957234	1	0.00419684	0.704154	0.954079	1
DCUN1D1	0.156121	0.0884093	0.919705	1	-0.107184	0.224135	0.999042	1	-0.00752784	0.527023	0.797189	1	-0.0110383	0.335255	0.842113	1
LYPD1	-0.0817896	0.167857	0.919705	1	0.0858409	0.130557	0.999042	1	-0.0110044	0.380239	0.716917	1	-0.0176576	0.145997	0.680265	1
BOLA2_BOLA2B	0.0888538	0.14484	0.919705	1	-0.0795528	0.165033	0.999042	1	0.00911664	0.428691	0.746004	1	-0.0107255	0.336272	0.842113	1
ITGB7	0.0593629	0.224756	0.919705	1	-0.0911161	0.0508063	0.999042	1	0.00174843	0.866887	0.949934	1	0.00711406	0.47843	0.894651	1
GRSF1	-0.131232	0.0874174	0.919705	1	-0.0880701	0.228206	0.999042	1	-0.00571128	0.688696	0.882392	1	-0.0238473	0.0818266	0.598971	1
SNRPB2	0.0704198	0.112411	0.919705	1	-0.0518464	0.204486	0.999042	1	-0.0158323	0.0629676	0.430145	1	0.00708855	0.393576	0.860952	1
STX16	-0.0635022	0.218729	0.919705	1	0.0909678	0.065333	0.999042	1	-0.0208344	0.064317	0.430145	1	-0.0230372	0.0337766	0.464381	1
CFC1	0.103003	0.0745872	0.919705	1	-0.0639325	0.250608	0.999042	1	0.00370563	0.724594	0.894534	1	-0.00540048	0.595603	0.939866	1
SERPINB6	-0.10494	0.134793	0.919705	1	0.0883814	0.185526	0.999042	1	-0.0107587	0.428018	0.746004	1	-0.00292754	0.823063	0.976783	1
DHODH	-0.183094	0.0121094	0.828058	1	0.0702933	0.321211	0.999042	1	-0.00291098	0.645414	0.856502	1	-0.00458675	0.453535	0.883424	1
CBLIF	-0.104606	0.180544	0.919705	1	0.110801	0.12682	0.999042	1	-0.0358561	0.0207159	0.284452	1	0.0174686	0.241623	0.775087	1
PTH	0.171375	0.0157562	0.899975	1	0.0683598	0.320405	0.999042	1	-0.02099	0.167502	0.541625	1	0.0178558	0.223338	0.765707	1
CHGA	-0.131949	0.218553	0.919705	1	0.182397	0.0747465	0.999042	1	0.0335308	0.0253091	0.309766	1	-0.00604231	0.673593	0.952019	1
ANXA11	-0.107559	0.174787	0.919705	1	0.113579	0.134213	0.999042	1	-0.0292573	0.0521284	0.399331	1	-0.000555684	0.969489	0.996175	1
GNGT1	0.152709	0.0302412	0.903833	1	-0.0688088	0.313283	0.999042	1	-0.0128725	0.0673044	0.435676	1	-0.00272651	0.689739	0.953125	1
CCL15	0.10306	0.0289794	0.903833	1	-0.0453717	0.315656	0.999042	1	-0.0094998	0.332226	0.684191	1	0.0104044	0.266909	0.787206	1
TNFRSF21	-0.0430525	0.173159	0.919705	1	0.0436228	0.150258	0.999042	1	0.0176736	0.0023022	0.0930793	1	-0.00518707	0.351017	0.84745	1
CTRB1	0.104739	0.101484	0.919705	1	-0.0732072	0.233904	0.999042	1	-0.0152798	0.200122	0.577756	1	0.0103172	0.362966	0.850974	1
IL21R	0.0526044	0.213119	0.919705	1	-0.0674118	0.0941578	0.999042	1	-0.00430682	0.570927	0.823981	1	-0.0132802	0.0706258	0.560746	1
NEK7	-0.0941577	0.0822047	0.919705	1	0.0576178	0.26497	0.999042	1	-0.0118969	0.459999	0.765176	1	0.00956526	0.539753	0.920692	1
NME3	-0.0320813	0.142441	0.919705	1	0.0271714	0.19532	0.999042	1	-0.0108135	0.0495576	0.393235	1	0.0047329	0.376415	0.85824	1
EHD3	-0.162386	0.203228	0.919705	1	0.190367	0.117952	0.999042	1	-0.0248702	0.304915	0.666373	1	-0.0190815	0.414049	0.874483	1
VWA5A	0.125978	0.231883	0.919705	1	-0.178903	0.0755945	0.999042	1	-0.031566	0.0297949	0.327839	1	0.00394006	0.777139	0.969092	1
MORC3	0.0238396	0.174056	0.919705	1	-0.0235908	0.160229	0.999042	1	0.000392764	0.926859	0.972546	1	-0.00144565	0.727082	0.956411	1
ELOB	0.110331	0.211742	0.919705	1	-0.136541	0.106447	0.999042	1	-0.0011279	0.862254	0.947894	1	-0.00534564	0.397237	0.861025	1
TERF1	0.0189496	0.263527	0.919705	1	-0.0364029	0.022076	0.999042	1	0.000806583	0.841148	0.941038	1	-0.00537869	0.169194	0.721119	1
MEGF9	0.0544244	0.0364558	0.903833	1	0.0247305	0.321197	0.999042	1	0.0081471	0.0800943	0.45362	1	0.0013784	0.759301	0.965003	1
KLRC1	0.0852234	0.0964876	0.919705	1	0.0559047	0.257838	0.999042	1	0.00327321	0.760253	0.914124	1	-0.00508882	0.622339	0.944443	1
BCAM	0.0356887	0.151237	0.919705	1	-0.0308664	0.195206	0.999042	1	-0.0118453	0.0241521	0.305924	1	0.000221202	0.965208	0.996175	1
MEP1A	0.20251	0.00366372	0.595511	1	-0.0610824	0.357427	0.999042	1	-0.0257062	0.0850385	0.460981	1	0.0271857	0.0577283	0.530143	1
ZP4	0.0277582	0.0694868	0.919705	1	-0.0153649	0.289577	0.999042	1	0.0042789	0.42951	0.746004	1	-0.00655645	0.204412	0.754547	1
EPO	-0.0882964	0.264357	0.919705	1	0.161679	0.031796	0.999042	1	0.0246572	0.140212	0.524514	1	-0.0177227	0.271386	0.789323	1
ENAH	-0.12696	0.0176034	0.903833	1	0.0487648	0.347597	0.999042	1	-0.0320466	0.00214992	0.0894058	1	0.0145552	0.150346	0.684243	1
SGSH	0.118767	0.0557617	0.903833	1	-0.0607644	0.310372	0.999042	1	-0.00183933	0.871983	0.951046	1	0.0189602	0.0855249	0.601519	1
GPR101	0.0493453	0.276358	0.919705	1	0.0965991	0.0251403	0.999042	1	-0.00960089	0.333334	0.684284	1	0.00015367	0.987271	0.997585	1
RNASE3	0.189899	0.129567	0.919705	1	-0.142978	0.235579	0.999042	1	-0.0327149	0.183165	0.561415	1	-0.00684576	0.773415	0.969092	1
PIKFYVE	-0.0532431	0.0307048	0.903833	1	0.0226643	0.3421	0.999042	1	-0.00413659	0.584104	0.828734	1	-0.00735605	0.301802	0.816212	1
SBSN	-0.0742109	0.0441236	0.903833	1	0.0344986	0.332861	0.999042	1	0.0168897	0.0168501	0.260795	1	0.00666153	0.328566	0.84195	1
IL12RB2	-0.0263943	0.209508	0.919705	1	0.0300609	0.133204	0.999042	1	0.00053036	0.914862	0.96796	1	8.64545e-05	0.98545	0.997095	1
BCL7A	0.068794	0.143112	0.919705	1	-0.0547554	0.225362	0.999042	1	-0.0106297	0.231609	0.596121	1	0.016785	0.0525201	0.516507	1
RBKS	0.0531773	0.270715	0.919705	1	-0.0924482	0.0440122	0.999042	1	-0.0155043	0.163509	0.538601	1	0.00332878	0.756285	0.965003	1
GLYR1	0.0836524	0.212035	0.919705	1	-0.0962818	0.130743	0.999042	1	-0.00177733	0.884814	0.956796	1	0.000423813	0.97145	0.996175	1
CD99L2	-0.0399743	0.14612	0.919705	1	0.0321489	0.222586	0.999042	1	0.00134258	0.797251	0.922986	1	-0.000730953	0.884706	0.985179	1
FSHB	-0.071811	0.267596	0.919705	1	-0.117481	0.0550429	0.999042	1	-0.0196746	0.0711905	0.442281	1	0.000799951	0.939499	0.991209	1
NCAM2	-0.0397074	0.194605	0.919705	1	-0.0404515	0.166571	0.999042	1	-0.00271183	0.660167	0.866822	1	-0.00670996	0.260026	0.783857	1
RGMB	-0.0366367	0.167215	0.919705	1	0.0322268	0.204707	0.999042	1	0.0117798	0.034228	0.344767	1	-0.0221174	3.69512e-05	0.035855	0.107565
CA13	-0.161258	0.16654	0.919705	1	0.136296	0.206213	0.999042	1	-0.0412686	0.0795743	0.45362	1	0.0024593	0.913673	0.990229	1
CA3	0.0764296	0.229183	0.919705	1	-0.0949297	0.118267	0.999042	1	-0.0160572	0.260223	0.62605	1	-0.0128125	0.353639	0.848676	1
CA6	-0.132899	0.051568	0.903833	1	0.0638165	0.333574	0.999042	1	-0.00439584	0.759846	0.914013	1	-0.0329727	0.0175435	0.422318	1
RAB39B	-0.11079	0.192443	0.919705	1	0.108534	0.181533	0.999042	1	0.0110384	0.538561	0.806871	1	0.01535	0.366996	0.855767	1
NPTX2	-0.105372	0.0027973	0.595511	1	-0.0295457	0.387644	0.999042	1	-0.0128461	0.0692615	0.438513	1	0.0116442	0.086625	0.604713	1
CYB5A	-0.0680959	0.271006	0.919705	1	0.108116	0.0655919	0.999042	1	0.0213474	0.0848217	0.460664	1	-0.0195729	0.104827	0.633097	1
MINDY1	-0.17717	0.11884	0.919705	1	0.115514	0.272588	0.999042	1	-0.0255992	0.267092	0.633147	1	-0.0223655	0.314523	0.828462	1
DUSP29	0.122808	0.0251089	0.903833	1	-0.0480399	0.364619	0.999042	1	0.00103317	0.927451	0.972546	1	0.00861806	0.431422	0.880565	1
ZP3	-0.368086	0.15879	0.919705	1	-0.302244	0.225195	0.999042	1	0.0405899	0.45801	0.764475	1	0.014784	0.779188	0.969092	1
GBP2	0.0573676	0.17324	0.919705	1	-0.0509156	0.207663	0.999042	1	0.00466506	0.625913	0.849037	1	-0.00311013	0.73635	0.959909	1
LSM8	-0.124663	0.271627	0.919705	1	0.198547	0.0664951	0.999042	1	-0.00589152	0.706704	0.888263	1	0.0152903	0.308273	0.824525	1
NCK2	-0.158719	0.173284	0.919705	1	0.13706	0.208756	0.999042	1	-0.0437372	0.0677984	0.435676	1	0.00226265	0.921966	0.991079	1
CYP24A1	-0.0727629	0.311728	0.919705	1	0.202647	0.00246852	0.999042	1	2.61252e-05	0.998639	0.999959	1	-0.0122236	0.406702	0.86797	1
SEPTIN8	0.0401213	0.16299	0.919705	1	-0.0334626	0.22472	0.999042	1	-0.0095729	0.15359	0.534079	1	0.011462	0.0765999	0.587743	1
HAGH	0.168673	0.0248487	0.903833	1	-0.064836	0.371533	0.999042	1	0.0274684	0.109338	0.494393	1	-0.0127946	0.440081	0.880565	1
SLC16A1	0.0850325	0.280569	0.919705	1	-0.141898	0.0585731	0.999042	1	-0.0184326	0.104484	0.489696	1	0.0150563	0.168159	0.721119	1
CSRP3	0.133879	0.144714	0.919705	1	0.100642	0.253371	0.999042	1	-0.0408187	0.0212482	0.287341	1	0.00996575	0.561966	0.932991	1
EDIL3	0.0683528	0.110699	0.919705	1	-0.0437104	0.288446	0.999042	1	-0.00857997	0.284817	0.653117	1	0.0216372	0.00515121	0.258537	1
CNGB3	0.112205	0.0818702	0.919705	1	-0.0618727	0.319932	0.999042	1	0.0109442	0.280111	0.648689	1	0.00155166	0.871535	0.984409	1
CD200	-0.0381985	0.142218	0.919705	1	0.0277931	0.258288	0.999042	1	0.00209018	0.708627	0.889105	1	-0.0098714	0.0680819	0.554593	1
INSR	0.0164451	0.29913	0.919705	1	-0.0320239	0.033588	0.999042	1	-0.00394028	0.229815	0.595962	1	0.000624112	0.84343	0.982351	1
DAB2	-0.201912	0.133966	0.919705	1	0.140149	0.269636	0.999042	1	-0.0306835	0.234866	0.600259	1	-0.018737	0.451855	0.883424	1
RIDA	0.0849572	0.0655574	0.919705	1	-0.0414943	0.334023	0.999042	1	0.00539922	0.588508	0.830491	1	0.0163068	0.0891894	0.605199	1
CAPN3	0.0349778	0.101185	0.919705	1	-0.0209157	0.302685	0.999042	1	-0.0169059	0.0179389	0.265272	1	-0.00517557	0.453952	0.883424	1
SNU13	0.0848174	0.12015	0.919705	1	-0.0563799	0.283011	0.999042	1	0.0164216	0.119878	0.510931	1	-0.00410949	0.685444	0.953125	1
PDE4D	-0.124422	0.0266862	0.903833	1	0.0477745	0.380103	0.999042	1	-0.0120036	0.266305	0.632312	1	-0.00464597	0.656197	0.952019	1
RTBDN	0.0426372	0.128342	0.919705	1	0.0293955	0.27504	0.999042	1	0.012931	0.0428367	0.37673	1	-0.00300027	0.621522	0.944443	1
MYOM1	0.0301213	0.254045	0.919705	1	-0.0406361	0.107094	0.999042	1	-0.00484043	0.527115	0.797189	1	-0.00400846	0.581899	0.938495	1
DIPK1C	0.0365759	0.177778	0.919705	1	-0.0321694	0.217029	0.999042	1	0.00231033	0.678012	0.876417	1	-0.000357725	0.947154	0.991209	1
FXYD5	-0.103068	0.148051	0.919705	1	0.0771241	0.257502	0.999042	1	-0.0162248	0.202606	0.577756	1	0.00447725	0.714935	0.955341	1
GALNT7	0.0541578	0.0167086	0.903833	1	0.0187952	0.391684	0.999042	1	0.00118095	0.799509	0.923045	1	0.000338697	0.939594	0.991209	1
ID4	-0.0271565	0.31209	0.919705	1	0.0582327	0.0223558	0.999042	1	-0.00299309	0.634354	0.852461	1	-0.00374663	0.513327	0.910601	1
BCL2L11	-0.100723	0.0506778	0.903833	1	0.0451743	0.35743	0.999042	1	0.000225155	0.98145	0.994085	1	0.00406798	0.660984	0.952019	1
ST8SIA1	-0.0386666	0.230496	0.919705	1	-0.0443489	0.150048	0.999042	1	0.00673568	0.421407	0.740929	1	-0.0151904	0.054907	0.525138	1
TET2	0.106654	0.235198	0.919705	1	-0.127604	0.136708	0.999042	1	-0.00876601	0.610091	0.840269	1	0.016575	0.316173	0.828462	1
TARM1	0.0482694	0.24613	0.919705	1	-0.0608012	0.123454	0.999042	1	-0.0056171	0.679187	0.876909	1	-0.00952031	0.470717	0.890536	1
DNPH1	0.0666008	0.218507	0.919705	1	-0.0698694	0.166827	0.999042	1	-0.00269628	0.821776	0.933638	1	-0.0108425	0.34855	0.84745	1
HAO1	0.272122	0.0509069	0.903833	1	-0.122723	0.358235	0.999042	1	-0.00456947	0.874816	0.95157	1	0.0315287	0.25876	0.783474	1
DAPK2	-0.0728867	0.109813	0.919705	1	-0.0450275	0.305326	0.999042	1	-0.0220017	0.0127519	0.236439	1	-0.010213	0.233849	0.772373	1
PPP1CC	-0.140769	0.106371	0.919705	1	0.0839469	0.31233	0.999042	1	-0.0092865	0.595093	0.833999	1	-0.0202307	0.229242	0.768389	1
NFASC	0.0512123	0.0816139	0.919705	1	-0.0271983	0.334952	0.999042	1	-0.0118921	0.0453023	0.382537	1	0.0117983	0.0394633	0.472748	1
ALPP	0.1434	0.186126	0.919705	1	-0.127772	0.215632	0.999042	1	-0.0473172	0.0540461	0.406533	1	0.053087	0.0254546	0.427229	1
AK1	0.103663	0.165453	0.919705	1	-0.081755	0.250945	0.999042	1	0.00706501	0.633077	0.852461	1	-0.0157441	0.271083	0.789323	1
TPR	0.0631829	0.167021	0.919705	1	-0.0461079	0.248277	0.999042	1	-0.0165346	0.0819512	0.455557	1	0.0105627	0.253791	0.777716	1
AKR1B1	-0.0952791	0.217485	0.919705	1	0.0988653	0.18101	0.999042	1	-0.0190322	0.241607	0.61052	1	0.000615141	0.968747	0.996175	1
SIGLEC6	0.0394221	0.222766	0.919705	1	-0.0425231	0.169504	0.999042	1	-0.00296708	0.681681	0.878514	1	-0.00341106	0.625098	0.944443	1
LRP1	0.0433219	0.124401	0.919705	1	-0.0283015	0.296976	0.999042	1	-0.00440405	0.471919	0.773947	1	0.00840764	0.154752	0.693051	1
STAB2	0.0322242	0.234215	0.919705	1	-0.0370131	0.153116	0.999042	1	0.00962849	0.11434	0.500516	1	0.00327201	0.579024	0.936858	1
SAT1	0.0446698	0.247885	0.919705	1	-0.0557972	0.130236	0.999042	1	-0.0114564	0.126184	0.515435	1	-0.0116806	0.105942	0.634565	1
NADK	0.0845433	0.198189	0.919705	1	-0.0784532	0.207622	0.999042	1	-0.0130686	0.279154	0.647516	1	0.020924	0.073935	0.575468	1
GLO1	0.122855	0.0466841	0.903833	1	-0.0527306	0.372379	0.999042	1	-0.00899622	0.486676	0.780889	1	-0.00773722	0.535559	0.920692	1
PLXDC1	0.0751831	0.0562617	0.903833	1	-0.03486	0.357581	0.999042	1	0.0103192	0.176908	0.557336	1	-0.0108288	0.145335	0.680265	1
PLB1	-0.0976457	0.121105	0.919705	1	-0.0624613	0.302182	0.999042	1	-0.00565577	0.64554	0.856502	1	-0.013527	0.254989	0.778991	1
SAA4	0.0204721	0.211359	0.919705	1	-0.0204995	0.190078	0.999042	1	-0.0084	0.242778	0.611291	1	-0.00418495	0.551345	0.92611	1
SPON1	-0.0522174	0.095725	0.919705	1	-0.0278618	0.325877	0.999042	1	-0.00952314	0.179942	0.559407	1	0.00911734	0.183532	0.733897	1
RASGRF1	-0.0541953	0.21748	0.919705	1	0.0558923	0.183883	0.999042	1	0.000452381	0.93199	0.974155	1	-0.00893348	0.0824607	0.600344	1
BAP18	0.160856	0.0261978	0.903833	1	-0.0561002	0.399884	0.999042	1	-0.0208458	0.135764	0.521383	1	0.0227498	0.0936062	0.610959	1
DCTN6	-0.109492	0.198314	0.919705	1	-0.101132	0.212784	0.999042	1	9.69608e-05	0.994663	0.999438	1	-0.00655065	0.638821	0.948602	1
IL10RA	-0.0498756	0.253184	0.919705	1	0.061114	0.132562	0.999042	1	0.00941461	0.421497	0.740929	1	0.0118507	0.294041	0.813644	1
PHLDB2	0.0658083	0.222409	0.919705	1	-0.0681166	0.183549	0.999042	1	0.0251185	0.0624722	0.430145	1	-0.00234545	0.857726	0.984409	1
KLRF1	0.0568308	0.0655023	0.919705	1	-0.026889	0.358969	0.999042	1	0.019815	0.021833	0.287717	1	-0.00804725	0.331954	0.842113	1
SERPINA11	-0.0611806	0.196632	0.919705	1	-0.0540593	0.222266	0.999042	1	-0.0160073	0.0913164	0.46965	1	0.0224324	0.0140009	0.411323	1
POF1B	-0.0575206	0.159145	0.919705	1	-0.0431307	0.271674	0.999042	1	0.00752256	0.390985	0.722091	1	-0.00149067	0.859708	0.984409	1
PLAU	0.0486144	0.059198	0.915611	1	-0.0225105	0.365883	0.999042	1	-0.00317139	0.602132	0.837564	1	-0.0038759	0.509775	0.908173	1					*
IFI30	0.0765685	0.078792	0.919705	1	-0.0389371	0.351796	0.999042	1	0.00247156	0.7446	0.903891	1	0.0208184	0.00455353	0.249696	1
ELAVL4	0.0838033	0.252606	0.919705	1	0.102641	0.141341	0.999042	1	-0.0021578	0.892921	0.958795	1	0.00657074	0.668685	0.952019	1
C1S	0.0527013	0.0341856	0.903833	1	-0.020371	0.39801	0.999042	1	0.000484395	0.912088	0.96796	1	-0.00212014	0.616424	0.944443	1					*
C1GALT1C1	0.0468109	0.0792654	0.919705	1	0.0237928	0.351912	0.999042	1	0.00644197	0.183105	0.561415	1	-0.00807203	0.0858644	0.601519	1
NUDT10	0.0185033	0.202581	0.919705	1	-0.0171137	0.21689	0.999042	1	-0.000253412	0.945524	0.980556	1	-0.00273294	0.446231	0.883424	1
ELOA	0.135383	0.0215847	0.903833	1	-0.0440476	0.409283	0.999042	1	-0.0119824	0.306871	0.668652	1	0.0205474	0.0703322	0.560746	1
FXN	-0.130866	0.137179	0.919705	1	0.0856611	0.30204	0.999042	1	-0.0208226	0.203421	0.578506	1	-0.00733428	0.64198	0.948602	1
SPINK5	-0.0675637	0.072227	0.919705	1	-0.032756	0.36377	0.999042	1	0.0124343	0.0955604	0.472284	1	-0.0115414	0.108587	0.639217	1
FCRLB	0.0631319	0.317728	0.919705	1	0.110589	0.0666244	0.999042	1	-0.0033074	0.79569	0.922986	1	0.00731955	0.551291	0.92611	1
KIFBP	-0.108732	0.260282	0.919705	1	0.133472	0.144163	0.999042	1	-0.00931073	0.618312	0.843837	1	-0.00602708	0.73773	0.959909	1
ASGR2	-0.0444728	0.0901325	0.919705	1	0.023192	0.350909	0.999042	1	0.00624223	0.230523	0.595962	1	0.00341844	0.495055	0.901856	1
CCT5	0.0470464	0.32628	0.919705	1	-0.0859193	0.0599598	0.999042	1	-0.015169	0.124695	0.513714	1	-0.0220577	0.0208347	0.422318	1
GNAS	-0.119645	0.26092	0.919705	1	0.146863	0.149541	0.999042	1	-0.0100626	0.600785	0.836582	1	-0.00859621	0.641754	0.948602	1
TAP1	-0.100596	0.159412	0.919705	1	-0.0726759	0.288103	0.999042	1	-0.0101174	0.283074	0.652766	1	-0.0045526	0.613018	0.944204	1
AXL	-0.0652052	0.029437	0.903833	1	0.0235187	0.417908	0.999042	1	0.0110889	0.0593072	0.427335	1	-0.0136797	0.0150847	0.41445	1
ANGPTL3	-0.0435683	0.289006	0.919705	1	-0.062069	0.114177	0.999042	1	-0.0055134	0.478977	0.774183	1	-0.00170281	0.82019	0.976783	1
HYOU1	-0.030987	0.166348	0.919705	1	0.0229406	0.28529	0.999042	1	0.00449964	0.343019	0.690619	1	-0.00292633	0.519654	0.913052	1
MMP7	0.049441	0.292653	0.919705	1	-0.0693698	0.111398	0.999042	1	-0.0216646	0.0290954	0.327839	1	0.0210746	0.0282979	0.436209	1
CGN	0.0349345	0.195413	0.919705	1	-0.0292953	0.257023	0.999042	1	0.00664495	0.209272	0.584068	1	-0.00109581	0.829495	0.978357	1
SCGB1A1	-0.0548651	0.35391	0.919705	1	-0.124847	0.0265821	0.999042	1	0.031957	0.00685025	0.165979	1	-0.0142483	0.211624	0.760872	1
SH3GLB2	0.0903916	0.213618	0.919705	1	-0.083363	0.226688	0.999042	1	-0.00758278	0.604399	0.838611	1	-0.0101618	0.471882	0.890536	1
TIGIT	-0.0312457	0.246365	0.919705	1	0.0340279	0.182486	0.999042	1	0.00141807	0.830476	0.936658	1	0.00279794	0.660654	0.952019	1
ERBIN	-0.187106	0.130548	0.919705	1	0.113913	0.332189	0.999042	1	-0.033555	0.149554	0.53269	1	-0.0116198	0.604516	0.941544	1
FGFR4	-0.0610288	0.275939	0.919705	1	0.0779978	0.140018	0.999042	1	0.00666634	0.545853	0.810522	1	-0.00540835	0.610853	0.943708	1
STOML2	0.0929231	0.301487	0.919705	1	-0.138365	0.107371	0.999042	1	0.0157349	0.262541	0.626954	1	-0.0233731	0.0847226	0.601519	1
CHL1	-0.0365957	0.344438	0.919705	1	-0.0714643	0.0525282	0.999042	1	-0.00979322	0.155335	0.534079	1	-0.00444021	0.505938	0.905911	1
CD22	0.0526272	0.245402	0.919705	1	-0.0566209	0.189348	0.999042	1	0.00235685	0.798061	0.922986	1	-0.0035266	0.691531	0.953125	1
JAM2	-0.0390496	0.123776	0.919705	1	0.023268	0.340957	0.999042	1	0.0115323	0.0299375	0.327839	1	-0.00756104	0.139217	0.674342	1
TBC1D17	0.0444667	0.319457	0.919705	1	-0.0709002	0.0897013	0.999042	1	0.00586222	0.553905	0.814091	1	-0.00500742	0.601544	0.940836	1
APOA4	0.0584654	0.0516623	0.903833	1	-0.0237669	0.408092	0.999042	1	0.00894707	0.231291	0.596121	1	-0.00906414	0.208614	0.758626	1
PITHD1	-0.0735345	0.169961	0.919705	1	-0.0538893	0.294799	0.999042	1	0.0207985	0.135101	0.521356	1	0.0125809	0.344416	0.84745	1
TRAF3	0.036987	0.310969	0.919705	1	-0.0559802	0.102706	0.999042	1	0.00208877	0.779749	0.91711	1	0.0016211	0.821357	0.976783	1
LGALS3	0.0659615	0.0368972	0.903833	1	-0.024514	0.422182	0.999042	1	-0.000274937	0.966907	0.988245	1	0.00438742	0.49396	0.901856	1
OSTN	-0.0297046	0.233052	0.919705	1	0.029885	0.211424	0.999042	1	-0.00955724	0.209671	0.584068	1	-0.00385825	0.603703	0.941285	1
VAT1	0.025297	0.25001	0.919705	1	-0.0275887	0.18979	0.999042	1	0.0148948	0.000691485	0.0402583	1	-0.0094325	0.0252905	0.427229	1
ESM1	-0.107504	0.00874792	0.821458	1	-0.0295063	0.456219	0.999042	1	-0.0191447	0.0124326	0.233492	1	-0.0012974	0.861096	0.984409	1
LAT2	-0.165584	0.288548	0.919705	1	0.221568	0.133533	0.999042	1	-0.032542	0.254012	0.620015	1	-0.0166477	0.544354	0.921823	1
DLG4	-0.128355	0.127721	0.919705	1	0.0768444	0.341872	0.999042	1	-0.00644935	0.672714	0.873444	1	-0.0249531	0.0890763	0.605199	1
CR2	0.0435394	0.355696	0.919705	1	-0.0888245	0.0473574	0.999042	1	0.0101618	0.327491	0.682515	1	-0.00402163	0.687421	0.953125	1					*
CFI	0.0247545	0.283927	0.919705	1	-0.0318717	0.149366	0.999042	1	0.00120802	0.775702	0.91701	1	0.00668036	0.103857	0.628925	1					*
ECHDC3	0.134416	0.0204531	0.903833	1	-0.0421083	0.450684	0.999042	1	-0.0149069	0.309359	0.670411	1	0.0266135	0.0591734	0.53495	1
SERPINB8	0.096253	0.129696	0.919705	1	-0.0568386	0.344603	0.999042	1	0.000518798	0.966886	0.988245	1	0.00509783	0.674547	0.952019	1
HDAC9	0.0728152	0.0616277	0.919705	1	-0.0310708	0.408697	0.999042	1	-0.0048644	0.663717	0.867028	1	-0.0132496	0.203419	0.754547	1
MAPK9	-0.0851964	0.123333	0.919705	1	0.0491097	0.356245	0.999042	1	-0.0117044	0.224103	0.593533	1	-0.00294083	0.751501	0.964001	1
CLEC4G	0.052116	0.172672	0.919705	1	-0.0369912	0.311025	0.999042	1	-1.00287e-05	0.998912	0.999959	1	-0.0161934	0.0222121	0.422318	1
IL2RB	0.0371412	0.21059	0.919705	1	-0.031877	0.263377	0.999042	1	0.00376953	0.551168	0.813	1	0.00238957	0.69217	0.953125	1
FGF7	0.0766799	0.391373	0.919705	1	-0.223619	0.00817457	0.999042	1	-0.00175038	0.903339	0.963573	1	-0.000870596	0.949991	0.991209	1
EPS8L2	0.0334014	0.294274	0.919705	1	-0.0444057	0.14514	0.999042	1	-0.00498233	0.447142	0.755006	1	0.0043278	0.492104	0.901856	1
BTD	0.0219611	0.304934	0.919705	1	-0.0298007	0.129682	0.999042	1	-0.00174404	0.688154	0.882086	1	0.00324051	0.440291	0.880565	1
KLF4	0.0877646	0.0209759	0.903833	1	-0.0272712	0.459069	0.999042	1	-0.00649528	0.404516	0.73188	1	0.0174028	0.0212434	0.422318	1
PKN3	-0.0751541	0.181637	0.919705	1	0.0560739	0.300072	0.999042	1	-0.0164842	0.186558	0.565066	1	-0.0142501	0.238474	0.772373	1
CCL20	0.122269	0.243523	0.919705	1	-0.123472	0.217961	0.999042	1	-0.00912532	0.625702	0.849037	1	0.0370837	0.0387632	0.472748	1
NELL1	0.102876	0.0391877	0.903833	1	-0.0367944	0.442133	0.999042	1	-0.00629424	0.484455	0.780004	1	-0.00389931	0.652052	0.952019	1
FABP2	-0.0990061	0.332347	0.919705	1	0.159267	0.0992716	0.999042	1	-0.014436	0.411992	0.735773	1	0.012166	0.471705	0.890536	1
RALB	0.0363672	0.0436354	0.903833	1	-0.0133829	0.438458	0.999042	1	-0.000986966	0.811732	0.930204	1	-0.00365126	0.362178	0.850974	1
CCDC80	-0.0649492	0.0568195	0.903833	1	0.0257916	0.420071	0.999042	1	-0.00277489	0.705045	0.887196	1	0.00441653	0.529662	0.916674	1
ISM2	0.0225034	0.334363	0.919705	1	-0.0366754	0.0996436	0.999042	1	-0.01475	0.0323091	0.340767	1	-0.00590601	0.378787	0.85824	1
MDH1	0.0552301	0.181143	0.919705	1	-0.04011	0.308358	0.999042	1	-0.00829439	0.338023	0.686212	1	0.00131986	0.874741	0.984409	1
CST3	0.0490567	0.0920329	0.919705	1	-0.0238531	0.395869	0.999042	1	0.0070216	0.211059	0.585882	1	-0.00267058	0.621928	0.944443	1
VCAN	-0.0538423	0.191637	0.919705	1	0.0409432	0.298718	0.999042	1	-0.0150696	0.0257517	0.309766	1	-0.00284598	0.662357	0.952019	1
EPB41L5	-0.0633981	0.239318	0.919705	1	-0.0616198	0.232917	0.999042	1	0.0152956	0.201455	0.577756	1	-0.00684645	0.556547	0.927897	1
HLA-DRA	0.0295735	0.303092	0.919705	1	-0.0400094	0.145803	0.999042	1	0.00319011	0.617199	0.843109	1	0.00380206	0.538288	0.920692	1
KRT18	0.0753762	0.350504	0.919705	1	-0.129983	0.0845979	0.999042	1	0.0228441	0.189409	0.569537	1	0.0193187	0.24471	0.775087	1
CD40LG	-0.141108	0.11715	0.919705	1	0.0726499	0.380458	0.999042	1	-0.0160983	0.36466	0.705499	1	0.00266313	0.876513	0.984409	1
MASP1	-0.0319691	0.25254	0.919705	1	-0.0327084	0.219818	0.999042	1	-0.0014221	0.784856	0.920143	1	0.00268924	0.59138	0.939866	1
PRKG1	-0.220574	0.0730253	0.919705	1	0.0933313	0.41695	0.999042	1	-0.034867	0.18334	0.561415	1	-0.00388245	0.877813	0.984409	1
CEACAM6	0.0752594	0.0708567	0.919705	1	-0.0324393	0.417302	0.999042	1	-0.0132795	0.118599	0.507707	1	0.0236327	0.00405521	0.240913	1
GBP6	0.0238937	0.308813	0.919705	1	0.0329037	0.142815	0.999042	1	0.00391465	0.527169	0.797189	1	-0.00403191	0.502745	0.904783	1
CD101	0.0533166	0.199878	0.919705	1	-0.0419616	0.293896	0.999042	1	0.00102657	0.913573	0.96796	1	0.012469	0.175089	0.725461	1
CEACAM5	0.0620893	0.257232	0.919705	1	0.0649828	0.212647	0.999042	1	-0.0233345	0.05195	0.399015	1	0.0280305	0.0152041	0.41445	1
NMNAT1	0.10297	0.222133	0.919705	1	-0.089551	0.268165	0.999042	1	-0.00204093	0.899198	0.961987	1	0.0232682	0.136222	0.674342	1
THBD	-0.0289622	0.340305	0.919705	1	0.0464611	0.108731	0.999042	1	0.00848544	0.152918	0.534079	1	-0.0101058	0.0771274	0.587743	1
CD55	-0.0319918	0.174627	0.919705	1	0.0221148	0.326982	0.999042	1	0.00764526	0.187345	0.565141	1	-0.00538346	0.337405	0.842113	1
STAM	0.0430976	0.381707	0.919705	1	-0.0921885	0.049479	0.999042	1	-1.12199e-05	0.998711	0.999959	1	-0.00785181	0.240467	0.774336	1
GAD1	-0.0164381	0.373992	0.919705	1	0.032617	0.064243	0.999042	1	-0.00802174	0.021542	0.287717	1	-0.005946	0.0778553	0.590605	1
ATRN	0.0296976	0.109133	0.919705	1	-0.0152431	0.393833	0.999042	1	0.00212339	0.541363	0.808573	1	-0.0049354	0.141954	0.678536	1
ACRBP	-0.0675638	0.0675762	0.919705	1	0.0282966	0.425139	0.999042	1	-0.00904431	0.256519	0.621754	1	-0.00592538	0.442139	0.880565	1
FBLN2	-0.0514528	0.107523	0.919705	1	0.0260402	0.397822	0.999042	1	-0.00488891	0.415256	0.738881	1	-0.00318236	0.582063	0.938495	1
MAP2K6	-0.180445	0.136945	0.919705	1	0.102779	0.368011	0.999042	1	-0.0320016	0.163549	0.538601	1	-0.0201692	0.362791	0.850974	1
DCXR	0.0569756	0.283862	0.919705	1	-0.065416	0.188846	0.999042	1	-0.0115331	0.336227	0.686212	1	0.0073341	0.52412	0.914148	1
C2CD2L	0.0380821	0.387437	0.919705	1	-0.0819784	0.0489054	0.999042	1	0.00659277	0.425165	0.743937	1	-0.00306005	0.701628	0.954079	1
FKBP14	-0.131096	0.207155	0.919705	1	0.102609	0.295484	0.999042	1	-0.0255733	0.218215	0.589469	1	0.00742657	0.710529	0.954917	1
LEPR	-0.046368	0.166562	0.919705	1	0.029808	0.34613	0.999042	1	-0.00699162	0.318445	0.67367	1	0.00696915	0.303586	0.816542	1
ADH1B	0.0964578	0.195673	0.919705	1	-0.0692435	0.319346	0.999042	1	-0.0125952	0.394161	0.722091	1	0.00512517	0.718827	0.955341	1
SLITRK6	-0.027596	0.368998	0.919705	1	-0.0497977	0.0898655	0.999042	1	0.00542565	0.462947	0.766139	1	-0.0223076	0.00171611	0.164719	1
DGCR6	0.0532844	0.104779	0.919705	1	-0.0258318	0.414903	0.999042	1	-0.0125061	0.154352	0.534079	1	0.0213012	0.0126623	0.402461	1
NPPB	0.0980968	0.147704	0.919705	1	0.057801	0.37365	0.999042	1	-0.0161196	0.319124	0.67367	1	0.0161921	0.298209	0.814873	1
PDLIM5	-0.172573	0.183796	0.919705	1	0.116079	0.338316	0.999042	1	-0.0338972	0.18439	0.562639	1	-0.0268009	0.275272	0.791816	1
TAGLN3	-0.0474116	0.309873	0.919705	1	0.0601876	0.178242	0.999042	1	-0.00164675	0.865154	0.949107	1	-0.0118	0.210049	0.758626	1
RAB11FIP3	-0.17056	0.15272	0.919705	1	0.100646	0.371761	0.999042	1	-0.0299219	0.194202	0.573518	1	-0.0119382	0.590704	0.939866	1
FABP1	-0.167738	0.182597	0.919705	1	0.115108	0.340009	0.999042	1	-0.0080018	0.701058	0.886012	1	0.0292733	0.144132	0.680265	1
CNDP1	-0.0626093	0.240633	0.919705	1	0.0562085	0.272284	0.999042	1	-0.00986184	0.332828	0.684226	1	0.00462258	0.638225	0.948602	1
LRTM1	0.0350433	0.421157	0.919705	1	-0.0988199	0.0166135	0.999042	1	4.0368e-05	0.995077	0.999438	1	-0.000990716	0.875412	0.984409	1
MMP12	0.0964207	0.0854099	0.919705	1	-0.0421521	0.435445	0.999042	1	-0.0195558	0.079461	0.45362	1	0.0177015	0.0986459	0.6149	1
TRIM5	-0.11698	0.220556	0.919705	1	0.0944728	0.297138	0.999042	1	-0.0364238	0.0578939	0.424507	1	-0.0176671	0.340355	0.84465	1
S100P	0.055642	0.30086	0.919705	1	-0.0666993	0.190716	0.999042	1	0.00237873	0.836978	0.939261	1	0.00141578	0.899316	0.986773	1
LHPP	0.0870786	0.152163	0.919705	1	-0.0512273	0.376435	0.999042	1	-0.00750442	0.575941	0.827284	1	-0.0120823	0.351901	0.84745	1
DEFB104A_DEFB104B	0.0336455	0.298572	0.919705	1	-0.0400413	0.196751	0.999042	1	-0.00154238	0.861857	0.947894	1	-0.00749628	0.38585	0.860113	1
NDRG1	-0.0651843	0.355429	0.919705	1	-0.10373	0.123639	0.999042	1	-0.000322557	0.98204	0.994292	1	0.00386099	0.779239	0.969092	1
GPC1	-0.0338628	0.257094	0.919705	1	0.0318585	0.257369	0.999042	1	0.015815	0.0142235	0.251522	1	-0.00716824	0.248688	0.775087	1
CBLN1	-0.108545	0.286614	0.919705	1	-0.121257	0.214223	0.999042	1	-0.030201	0.0831205	0.459134	1	-0.0216099	0.200816	0.751195	1
BIRC2	-0.0884697	0.124538	0.919705	1	0.0458754	0.408385	0.999042	1	-0.0183565	0.111582	0.494393	1	-0.0189076	0.0901289	0.607327	1
CRIM1	-0.0240886	0.320561	0.919705	1	-0.0310578	0.178822	0.999042	1	-0.000223001	0.958589	0.98444	1	0.00139839	0.736624	0.959909	1
SMS	0.0584626	0.339359	0.919705	1	-0.0834419	0.154369	0.999042	1	0.00149029	0.88989	0.957546	1	-0.0149081	0.151331	0.686177	1
TIMM8A	-0.127191	0.173393	0.919705	1	0.0810876	0.362789	0.999042	1	-0.0324644	0.0791729	0.45362	1	-0.0142469	0.424855	0.880565	1
MINK1	-0.113568	0.254841	0.919705	1	0.105965	0.264791	0.999042	1	-0.0300224	0.11926	0.509788	1	-0.00872115	0.637462	0.948602	1
FOLH1	-0.0929491	0.356692	0.919705	1	-0.145793	0.130558	0.999042	1	0.0214181	0.329055	0.683792	1	-0.0115383	0.588964	0.939866	1
ARG2	-0.0463116	0.223704	0.919705	1	0.0369541	0.30989	0.999042	1	0.00188161	0.7446	0.903891	1	0.00794504	0.147614	0.680265	1
CTSE	0.115476	0.0181064	0.903833	1	-0.0311396	0.511339	0.999042	1	-0.010597	0.329487	0.684064	1	0.00600838	0.566971	0.934897	1
EDA2R	0.0286614	0.394371	0.919705	1	-0.0553985	0.0825267	0.999042	1	-0.00940772	0.225267	0.594139	1	0.0134268	0.0729084	0.570528	1
NFKB2	0.0426338	0.212816	0.919705	1	0.0324342	0.3242	0.999042	1	-0.0141608	0.21505	0.587252	1	-0.0142749	0.199967	0.751195	1
XRCC4	-0.0560718	0.0949762	0.919705	1	-0.024734	0.443639	0.999042	1	0.0080179	0.168693	0.541625	1	-0.0118336	0.035587	0.466638	1
LCN15	0.0676277	0.203432	0.919705	1	-0.0485633	0.339201	0.999042	1	-0.00970748	0.45665	0.764475	1	0.00264103	0.833017	0.978576	1
LAMP2	0.0247109	0.32455	0.919705	1	0.0317123	0.186093	0.999042	1	-0.00739454	0.0767835	0.451039	1	0.00225894	0.57536	0.936858	1
RNF31	0.0195541	0.224131	0.919705	1	-0.0153156	0.315651	0.999042	1	0.000641255	0.895812	0.959422	1	-0.0059498	0.207712	0.758626	1
DDX1	0.0388537	0.327093	0.919705	1	-0.0502302	0.186083	0.999042	1	-0.000162638	0.980902	0.993958	1	-0.00783572	0.228601	0.768389	1
PVALB	-0.136466	0.290628	0.919705	1	0.147748	0.227766	0.999042	1	-0.011697	0.65215	0.862294	1	0.0175606	0.482837	0.898021	1
SMNDC1	0.143962	0.0160888	0.900664	1	-0.0348317	0.520771	0.999042	1	-0.0137073	0.261614	0.626797	1	0.0160776	0.175953	0.725461	1
RBPMS	0.0670984	0.396395	0.919705	1	-0.128867	0.087824	0.999042	1	-0.0122754	0.219986	0.589469	1	-0.00737152	0.441563	0.880565	1
GCG	0.370039	0.00857163	0.821458	1	-0.0859036	0.531161	0.999042	1	-0.0162482	0.552812	0.814091	1	0.0114491	0.663951	0.952019	1
TLR3	0.103033	0.188392	0.919705	1	-0.0684811	0.359312	0.999042	1	0.00549986	0.696118	0.883952	1	0.00664346	0.62555	0.944443	1
CD99	-0.0222469	0.28275	0.919705	1	0.022702	0.251589	0.999042	1	-0.00255851	0.548922	0.812706	1	-0.00959116	0.0199134	0.422318	1
CD34	-0.0281644	0.324812	0.919705	1	0.0356522	0.191708	0.999042	1	0.00695671	0.185224	0.563414	1	-0.00702905	0.1646	0.716217	1
C1QA	0.0242869	0.334684	0.919705	1	-0.0321455	0.18222	0.999042	1	0.00976678	0.0576942	0.42432	1	0.00204682	0.67939	0.952625	1					*
ANKRD54	0.0816535	0.108821	0.919705	1	-0.0374337	0.443263	0.999042	1	-0.00854279	0.502695	0.787291	1	0.000689292	0.955199	0.992357	1
PLTP	-0.0924093	0.0419917	0.903833	1	0.0291955	0.504794	0.999042	1	-0.0124451	0.125108	0.514247	1	0.00139066	0.859239	0.984409	1
ACHE	-0.0360937	0.228053	0.919705	1	0.02826	0.319421	0.999042	1	-0.0188253	0.00370097	0.117103	1	0.0205928	0.000962404	0.138253	1
GRK5	-0.0467773	0.320278	0.919705	1	-0.0576109	0.201229	0.999042	1	0.01428	0.177545	0.558134	1	0.000303154	0.976052	0.996194	1
PEPD	0.028991	0.258174	0.919705	1	-0.026562	0.278752	0.999042	1	5.33933e-05	0.992216	0.99908	1	-0.00270952	0.6076	0.941812	1
CNPY2	0.0582144	0.37984	0.919705	1	-0.0979903	0.12215	0.999042	1	0.00170431	0.882297	0.956179	1	-0.00769543	0.490252	0.901826	1
PHACTR2	-0.166687	0.170229	0.919705	1	0.0991765	0.387416	0.999042	1	-0.0293086	0.224097	0.593533	1	-0.0173613	0.454914	0.883424	1
MMP3	-0.0663374	0.17928	0.919705	1	-0.0417007	0.375597	0.999042	1	-0.00500082	0.629681	0.850728	1	-0.00512673	0.607977	0.941895	1
CNTN1	-0.0565904	0.0537976	0.903833	1	0.0193156	0.495351	0.999042	1	0.000342928	0.953849	0.98413	1	-0.00276827	0.628103	0.945891	1
TP53BP1	-0.0858011	0.245133	0.919705	1	0.0735715	0.299166	0.999042	1	-0.0117062	0.478878	0.774183	1	-0.00157606	0.920915	0.991079	1
RELT	0.0339922	0.223878	0.919705	1	-0.0263655	0.326642	0.999042	1	0.0104499	0.0629234	0.430145	1	-0.00724191	0.180893	0.730193	1
CPPED1	0.0985948	0.182805	0.919705	1	-0.0633231	0.372492	0.999042	1	-0.00993906	0.522112	0.796159	1	-0.006117	0.683484	0.953125	1
RBM17	-0.0859313	0.25717	0.919705	1	0.0773615	0.284532	0.999042	1	-0.0151389	0.322888	0.678436	1	-0.0172692	0.242274	0.775087	1
HDAC8	-0.0335402	0.206868	0.919705	1	-0.0239782	0.34819	0.999042	1	-0.00412594	0.527636	0.797481	1	-0.000816915	0.898184	0.986773	1
HGF	0.0680232	0.099787	0.919705	1	-0.0294229	0.457884	0.999042	1	-0.00520708	0.492588	0.785281	1	0.0159822	0.0285551	0.436209	1
GBP4	0.061749	0.138458	0.919705	1	-0.0323299	0.419682	0.999042	1	-0.00119596	0.876261	0.95179	1	-0.00799423	0.282851	0.799342	1
TWF2	-0.0939515	0.302756	0.919705	1	0.10413	0.228382	0.999042	1	-0.0187844	0.28786	0.653534	1	0.00473641	0.780661	0.969092	1
PTPRB	0.0652716	0.0452858	0.903833	1	-0.0207887	0.507609	0.999042	1	-0.0157542	0.0102328	0.204026	1	0.0251066	2.22602e-05	0.0323997	0.0647994
LY75	0.0444951	0.263255	0.919705	1	-0.0408276	0.280938	0.999042	1	-0.0172617	0.0498725	0.393235	1	0.00582353	0.493632	0.901856	1
SCLY	0.0781007	0.0972716	0.919705	1	-0.0325662	0.461499	0.999042	1	-0.014291	0.179093	0.559407	1	0.021493	0.0355348	0.466638	1
CCNE1	-0.0808207	0.28985	0.919705	1	-0.083455	0.253977	0.999042	1	0.00336303	0.844591	0.942355	1	-0.000579777	0.972339	0.996175	1
FAM171A2	-0.294658	0.0656358	0.919705	1	0.107244	0.488151	0.999042	1	0.0516034	0.123998	0.513455	1	-0.00630616	0.844868	0.982351	1
GPRC5C	0.0551225	0.220723	0.919705	1	-0.0414918	0.337538	0.999042	1	0.0173873	0.0704283	0.441847	1	0.00273085	0.76787	0.965976	1
TPPP3	0.0388456	0.325447	0.919705	1	-0.0475786	0.208528	0.999042	1	-0.00145671	0.847908	0.943151	1	-8.50058e-05	0.990798	0.998103	1
CCS	0.046605	0.395926	0.919705	1	-0.0841936	0.108675	0.999042	1	0.0033076	0.756449	0.911433	1	-0.00796931	0.439676	0.880565	1
MESD	-0.16339	0.234314	0.919705	1	0.127367	0.320476	0.999042	1	-0.03506	0.196709	0.576417	1	0.00427647	0.87018	0.984409	1
NTRK2	-0.0238309	0.380312	0.919705	1	0.0392294	0.131213	0.999042	1	-0.00504202	0.368953	0.707894	1	-0.00140275	0.796213	0.973679	1
C1QTNF6	0.0175499	0.421223	0.919705	1	-0.0371294	0.0745595	0.999042	1	-0.00156315	0.736148	0.898502	1	0.000950174	0.831753	0.978357	1
BRME1	0.023934	0.445902	0.922397	1	-0.0654093	0.0282232	0.999042	1	0.00489225	0.432164	0.746791	1	-0.000384029	0.949402	0.991209	1
ATG4A	0.101245	0.0789473	0.919705	1	-0.0391262	0.482054	0.999042	1	-0.012047	0.369847	0.708772	1	-0.00149012	0.908806	0.990096	1
UGDH	0.138197	0.217363	0.919705	1	-0.102329	0.342145	0.999042	1	0.0324834	0.0625344	0.430145	1	-0.029244	0.0798122	0.596361	1
NRTN	0.0343263	0.234069	0.919705	1	-0.0270647	0.323209	0.999042	1	-0.00378857	0.609674	0.840269	1	0.00452042	0.529433	0.916674	1
TLR4	-0.0209743	0.249243	0.919705	1	0.0176507	0.306517	0.999042	1	9.77577e-05	0.980982	0.993958	1	0.000533441	0.892987	0.986709	1
CHAD	-0.069728	0.1483	0.919705	1	-0.0369961	0.416856	0.999042	1	-0.0500263	5.66407e-07	0.000164881	0.00164881	0.00246386	0.79851	0.973845	1
TSC22D1	-0.083306	0.244022	0.919705	1	0.0681057	0.314006	0.999042	1	-0.0229887	0.1078	0.494393	1	-0.00389215	0.776991	0.969092	1
VAV3	-0.107224	0.284154	0.919705	1	0.106663	0.265758	0.999042	1	-0.0237078	0.251026	0.618038	1	-0.0136561	0.491032	0.901826	1
HRG	0.0704724	0.0523118	0.903833	1	-0.023174	0.508802	0.999042	1	0.00469879	0.497025	0.786263	1	0.00589917	0.377348	0.85824	1
DDT	0.0705665	0.0815108	0.919705	1	-0.0265393	0.484913	0.999042	1	0.00454877	0.622058	0.846188	1	0.00372287	0.676563	0.952149	1
MGLL	-0.121553	0.217976	0.919705	1	0.0862476	0.34651	0.999042	1	-0.0329739	0.0960468	0.472284	1	-0.00169566	0.929224	0.991209	1
MKI67	0.0200353	0.465464	0.922509	1	-0.0508478	0.0174283	0.999042	1	-0.00166755	0.785733	0.920431	1	-0.00349047	0.549193	0.92611	1
SCARF2	-0.0430205	0.167457	0.919705	1	0.0249345	0.406001	0.999042	1	-0.00162246	0.782702	0.918603	1	-0.000969512	0.863621	0.984409	1
DBNL	-0.130836	0.212588	0.919705	1	0.0915256	0.354457	0.999042	1	-0.0389688	0.0653238	0.432176	1	-0.00443005	0.827885	0.976885	1
CDHR2	0.0920841	0.258774	0.919705	1	-0.0801948	0.299454	0.999042	1	-0.0279734	0.0867904	0.463909	1	0.000943734	0.952222	0.991209	1
GIPC2	0.0514753	0.120366	0.919705	1	-0.0239628	0.452149	0.999042	1	-0.0060898	0.31024	0.670411	1	0.00942337	0.105491	0.633162	1
MAP4K5	-0.167027	0.197598	0.919705	1	0.110145	0.376989	0.999042	1	-0.0283621	0.255862	0.621629	1	0.00866947	0.718092	0.955341	1
CRYBB1	-0.0610374	0.369283	0.919705	1	0.0885983	0.164873	0.999042	1	-0.00701232	0.607392	0.840269	1	0.00131541	0.92016	0.991079	1
[truncated: 2,481 more rows]
